# Supplementary material for: 2-(2-Methyl-5-nitro-1H-imidazol-1-yl)ethyl N-methyl­carbamate
Source: Acta Crystallogr Sect E Struct Rep Online. 2008 Dec 13;65(Pt 1):o116. doi: 10.1107/S1600536808041676 (PMC2968038; doi:10.1107/S1600536808041676)
Supplement: Supplementary file 2 [file e-65-0o116-Isup2.hkl]

# 
# h,k,l, Fc-squared, Fo-squared, sigma(Fo-squared) and status flag 
# 
data_I
_shelx_title ' 1 in P2(1)/n' 
_shelx_refln_list_code          4 
_shelx_F_calc_maximum      120.05 
_exptl_crystal_F_000       480.00 
_reflns_d_resolution_high  0.8396 
 
loop_ 
 _symmetry_equiv_pos_as_xyz 
 'x, y, z' 
 '-x+1/2, y+1/2, -z+1/2' 
 '-x, -y, -z' 
 'x-1/2, -y-1/2, z-1/2' 
 
_cell_length_a     9.6959 
_cell_length_b     7.2898 
_cell_length_c    15.5888 
_cell_angle_alpha  90.000 
_cell_angle_beta  101.400 
_cell_angle_gamma  90.000 
 
_shelx_F_squared_multiplier     1.000 
 
loop_ 
 _refln_index_h 
 _refln_index_k 
 _refln_index_l 
 _refln_F_squared_calc 
 _refln_F_squared_meas 
 _refln_F_squared_sigma 
 _refln_observed_status 
   2   0   0      916.83      921.64      8.01 o 
   4   0   0      828.60      869.21      6.97 o 
   6   0   0       18.04       15.16      1.08 o 
   8   0   0       22.79       23.17      1.55 o 
  10   0   0       21.72       20.38      2.12 o 
   1   1   0     2951.21     2914.00     45.61 o 
   2   1   0     1061.03     1097.50      6.06 o 
   3   1   0      210.36      229.27      2.83 o 
   4   1   0      215.70      231.52      2.06 o 
   5   1   0      230.78      223.91      2.20 o 
   6   1   0        3.65        6.56      0.44 o 
   7   1   0        0.41       -0.39      0.29 o 
   8   1   0       39.71       45.43      1.30 o 
   9   1   0      243.98      235.07      3.71 o 
  10   1   0       61.79       64.34      2.75 o 
  11   1   0        0.33       -0.50      0.98 o 
   0   2   0     4709.15     4815.78     59.87 o 
   1   2   0     5453.25     5504.53     52.67 o 
   2   2   0     2937.44     2861.39     19.67 o 
   3   2   0      190.90      199.10      2.38 o 
   4   2   0      102.41       99.77      1.32 o 
   5   2   0      135.36      143.41      1.77 o 
   6   2   0       63.71       58.07      1.22 o 
   7   2   0       42.51       41.98      1.13 o 
   8   2   0       36.47       38.09      1.23 o 
   9   2   0        0.13       -0.14      0.45 o 
  10   2   0       19.55       21.65      1.29 o 
  11   2   0        3.05        4.23      0.96 o 
   1   3   0      501.33      521.85      3.94 o 
   2   3   0      104.60       87.29      1.25 o 
   3   3   0        0.44        0.61      0.27 o 
   4   3   0       78.27       86.77      1.08 o 
   5   3   0       17.57       16.75      0.68 o 
   6   3   0        1.04        1.26      0.38 o 
   7   3   0       49.38       42.97      1.20 o 
   8   3   0       39.79       36.12      1.21 o 
   9   3   0      177.14      175.02      3.52 o 
  10   3   0        2.05        1.67      0.80 o 
   0   4   0     1786.52     1700.83     15.41 o 
   1   4   0       89.40       79.56      1.35 o 
   2   4   0       12.97       12.50      0.60 o 
   3   4   0      120.69      123.78      1.67 o 
   4   4   0       54.27       55.20      1.02 o 
   5   4   0        5.07        5.17      0.92 o 
   6   4   0       56.46       63.15      1.54 o 
   7   4   0       34.53       35.09      1.29 o 
   8   4   0       62.47       61.78      1.99 o 
   9   4   0       23.19       18.62      1.60 o 
  10   4   0        0.00       -0.15      1.12 o 
   1   5   0      266.65      276.26      3.02 o 
   2   5   0      192.36      185.27      2.40 o 
   3   5   0        7.62       11.20      0.67 o 
   4   5   0        7.91        6.18      0.90 o 
   5   5   0        0.15        0.86      0.51 o 
   6   5   0       53.55       60.15      2.38 o 
   7   5   0        0.73        0.62      0.61 o 
   8   5   0        0.04       -0.79      0.69 o 
   9   5   0        0.33       -0.25      0.81 o 
   0   6   0       10.97       12.46      1.08 o 
   1   6   0      153.12      143.96      2.81 o 
   2   6   0        0.00        1.67      1.21 o 
   3   6   0        0.86        0.47      0.40 o 
   4   6   0       11.13       11.70      0.98 o 
   5   6   0        0.45        0.29      0.60 o 
   6   6   0        2.32        2.24      0.72 o 
   7   6   0        0.01       -0.91      0.75 o 
   8   6   0        7.40        8.59      1.45 o 
   1   7   0        1.55        1.53      0.51 o 
   2   7   0       22.58       19.03      1.03 o 
   3   7   0       20.12       19.74      1.29 o 
   4   7   0        6.93       10.69      2.35 o 
   5   7   0        1.00        0.09      0.65 o 
   6   7   0       13.53       12.34      1.64 o 
   0   8   0        6.52        7.38      1.17 o 
   1   8   0        0.23        0.50      0.56 o 
   2   8   0       26.05       30.50      2.02 o 
   3   8   0        0.02       -0.37      0.70 o 
   4   8   0        0.25        1.48      1.03 o 
 -11   0   1       11.97       11.94      3.01 o 
  -9   0   1      131.33      130.38      5.82 o 
  -7   0   1     1038.75     1049.76     13.65 o 
  -5   0   1      276.95      322.69      3.55 o 
  -3   0   1     1110.24     1078.63      7.78 o 
  -1   0   1     2524.45     2601.52     32.17 o 
   1   0   1     2273.39     2210.94     25.54 o 
   3   0   1     3265.29     3080.23     20.61 o 
   5   0   1      572.31      598.16      8.74 o 
   7   0   1      102.38       89.82      2.69 o 
   9   0   1        2.18        1.55      1.28 o 
  11   0   1       22.26       21.84      2.67 o 
 -11   1   1        3.51        2.41      0.86 o 
 -10   1   1       32.09       32.18      1.57 o 
  -9   1   1       23.23       23.35      1.06 o 
  -8   1   1        6.29        5.26      0.59 o 
  -7   1   1      241.26      255.77      2.93 o 
  -6   1   1      883.60      963.40      8.40 o 
  -5   1   1      202.46      215.03      2.31 o 
  -4   1   1      816.91      840.31      5.16 o 
  -3   1   1       97.66       98.03      1.04 o 
  -2   1   1     1975.05     1868.73      9.79 o 
  -1   1   1     5140.25     5027.37     40.92 o 
   0   1   1        5.36       -0.45      0.30 o 
   2   1   1     1055.85     1035.55      7.57 o 
   3   1   1       81.11       90.45      1.11 o 
   4   1   1      224.06      225.26      2.10 o 
   5   1   1     2277.50     2404.44     12.30 o 
   6   1   1       24.47       21.79      0.92 o 
   7   1   1      159.58      180.75      2.45 o 
   8   1   1      186.46      175.40      2.60 o 
   9   1   1      214.73      214.00      8.88 o 
  10   1   1       36.28       34.06      2.11 o 
  11   1   1        9.33        8.71      1.50 o 
 -11   2   1        4.94        6.53      0.97 o 
 -10   2   1        3.86        3.89      0.67 o 
  -9   2   1        0.18       -0.17      0.45 o 
  -8   2   1      159.60      153.07      2.60 o 
  -7   2   1       80.54       69.75      1.39 o 
  -6   2   1      819.68      845.82      5.84 o 
  -5   2   1       56.01       63.42      2.53 o 
  -4   2   1        8.35        8.13      0.39 o 
  -3   2   1      688.91      638.37      4.38 o 
  -2   2   1      537.52      541.54      3.59 o 
  -1   2   1       62.44       48.54      0.75 o 
   0   2   1        7.37       15.23      0.57 o 
   1   2   1     4042.10     4145.74     38.59 o 
   2   2   1     2866.42     2952.38     17.32 o 
   3   2   1     1539.95     1506.68      9.58 o 
   4   2   1        5.92        7.24      0.65 o 
   5   2   1      280.12      298.45      2.82 o 
   6   2   1      128.32      138.85      1.93 o 
   7   2   1        0.59        0.28      0.38 o 
   8   2   1       16.23       14.59      1.14 o 
   9   2   1        7.30        7.41      0.98 o 
  10   2   1        0.13        0.57      0.71 o 
 -10   3   1        2.79        0.99      0.62 o 
  -9   3   1        5.56        3.68      0.78 o 
  -8   3   1      171.62      169.80      2.46 o 
  -7   3   1       11.66        9.29      0.65 o 
  -6   3   1      369.89      393.70      4.23 o 
  -5   3   1      399.71      410.73      3.41 o 
  -4   3   1      238.46      255.25      2.02 o 
  -3   3   1       63.44       51.15      1.11 o 
  -2   3   1      151.92      146.88      1.45 o 
  -1   3   1      706.02      701.79      5.44 o 
   0   3   1      541.92      496.56      3.79 o 
   1   3   1      694.78      703.33      5.03 o 
   2   3   1     1010.21     1016.39      6.89 o 
   3   3   1       39.12       36.70      0.86 o 
   4   3   1      494.24      531.75      4.14 o 
   5   3   1       83.87       76.20      1.75 o 
   6   3   1       16.88       18.97      0.88 o 
   7   3   1       85.60       84.39      2.10 o 
   8   3   1       68.51       65.77      4.53 o 
   9   3   1       12.45       11.56      1.15 o 
  10   3   1        0.18       -0.06      0.71 o 
 -10   4   1        9.04       11.77      2.19 o 
  -9   4   1        3.20        2.55      1.35 o 
  -8   4   1        5.45        4.45      0.65 o 
  -7   4   1      361.34      364.36      4.18 o 
  -6   4   1       90.00       93.75      2.44 o 
  -5   4   1       58.03       61.65      1.22 o 
  -4   4   1       71.83       67.70      1.02 o 
  -3   4   1        8.10       11.56      0.43 o 
  -2   4   1       27.94       34.40      0.90 o 
  -1   4   1        2.63        1.39      0.33 o 
   0   4   1      437.03      383.62      3.42 o 
   1   4   1       54.06       54.51      1.13 o 
   2   4   1       50.29       52.90      1.14 o 
   3   4   1     1390.36     1369.24      9.29 o 
   4   4   1       86.43       86.75      1.50 o 
   5   4   1        9.05       12.30      0.89 o 
   6   4   1      162.96      164.70      3.40 o 
   7   4   1       13.54       10.53      0.95 o 
   8   4   1       62.88       63.98      2.07 o 
   9   4   1        0.28        0.23      0.75 o 
  -9   5   1       10.88       11.81      1.50 o 
  -8   5   1       48.61       47.31      2.77 o 
  -7   5   1       13.12       15.05      1.44 o 
  -6   5   1      367.05      362.74      4.99 o 
  -5   5   1      122.72      124.57      2.52 o 
  -4   5   1        0.94       -0.49      0.37 o 
  -3   5   1        0.28        0.35      0.32 o 
  -2   5   1        2.10        1.22      0.44 o 
  -1   5   1      223.29      220.84      2.64 o 
   0   5   1       23.82       19.21      0.80 o 
   1   5   1      123.44      114.26      2.10 o 
   2   5   1       60.55       53.49      1.27 o 
   3   5   1       29.32       32.33      1.01 o 
   4   5   1        0.39       -0.22      0.40 o 
   5   5   1       28.59       27.49      1.32 o 
   6   5   1       30.43       27.58      1.40 o 
   7   5   1       43.34       39.21      1.66 o 
   8   5   1        0.82        2.49      0.79 o 
   9   5   1        0.00        0.03      1.12 o 
  -8   6   1        3.92        3.58      1.62 o 
  -7   6   1        1.53        2.08      0.91 o 
  -6   6   1       28.74       32.27      1.96 o 
  -5   6   1       79.01       75.80      2.13 o 
  -4   6   1       33.38       33.93      1.43 o 
  -3   6   1       52.69       53.10      1.39 o 
  -2   6   1       79.04       80.18      1.69 o 
  -1   6   1       78.36       75.60      1.63 o 
   0   6   1       47.71       44.29      1.29 o 
   1   6   1        4.65        3.05      0.64 o 
   2   6   1        8.47        8.05      0.70 o 
   3   6   1       14.02       14.95      0.85 o 
   4   6   1        0.00        0.02      0.52 o 
   5   6   1       24.85       23.20      1.36 o 
   6   6   1        8.15        9.64      1.08 o 
   7   6   1       84.14       80.80      2.47 o 
   8   6   1        0.16       -0.15      0.83 o 
  -6   7   1        7.64        6.35      1.33 o 
  -5   7   1       27.90       29.40      2.03 o 
  -4   7   1       12.80       18.85      1.26 o 
  -3   7   1        0.04        0.29      0.64 o 
  -2   7   1       62.68       64.66      3.12 o 
  -1   7   1        3.53        4.31      0.64 o 
   0   7   1        0.36        0.67      0.48 o 
   1   7   1        0.00       -0.64      0.43 o 
   2   7   1       21.97       20.18      1.21 o 
   3   7   1        6.51        7.30      0.97 o 
   4   7   1        4.72        7.89      1.45 o 
   5   7   1       85.21       87.23      2.54 o 
   6   7   1       42.76       46.47      2.02 o 
  -4   8   1       11.44       12.44      3.05 o 
  -3   8   1        2.23        4.02      1.14 o 
  -2   8   1        3.44        3.21      0.78 o 
  -1   8   1       11.03        9.76      0.95 o 
   0   8   1        2.09        1.56      0.63 o 
   1   8   1       21.56       22.08      1.26 o 
   2   8   1       20.77       21.80      1.22 o 
   3   8   1       25.42       26.65      1.64 o 
   4   8   1       33.11       35.96      1.80 o 
 -10   0   2        9.04        9.20      1.93 o 
  -8   0   2      133.29      125.26      3.20 o 
  -6   0   2       17.59       21.31      0.91 o 
  -4   0   2     2065.90     2091.70     12.48 o 
  -2   0   2     8361.77     8062.30    106.30 o 
   0   0   2     3947.41     4011.30     46.74 o 
   2   0   2        3.58       -0.74      0.49 o 
   4   0   2       79.98       82.07      2.74 o 
   6   0   2     1186.73     1191.49     17.47 o 
   8   0   2      124.75      116.36      4.68 o 
  10   0   2        0.55        0.68      1.28 o 
 -11   1   2        3.01        3.05      0.90 o 
 -10   1   2       21.78       23.76      1.13 o 
  -9   1   2       56.40       53.90      1.48 o 
  -8   1   2      240.57      239.74      2.87 o 
  -7   1   2       40.09       37.54      0.95 o 
  -6   1   2        8.78       10.74      0.97 o 
  -5   1   2      115.46      113.01      1.37 o 
  -4   1   2      119.60      110.64      1.22 o 
  -3   1   2      130.05      134.02      1.46 o 
  -2   1   2     1474.88     1394.13      8.34 o 
  -1   1   2      319.96      293.18      2.85 o 
   0   1   2     6415.91     6543.66    137.05 o 
   1   1   2     2574.60     2444.24     28.24 o 
   2   1   2      201.41      161.21      2.35 o 
   3   1   2       29.79       35.86      1.16 o 
   4   1   2      136.49      150.79      1.96 o 
   5   1   2      303.62      342.65      4.02 o 
   6   1   2      175.25      191.97      3.05 o 
   7   1   2      226.71      226.15      4.16 o 
   8   1   2       70.79       62.87      2.60 o 
   9   1   2        0.30        1.66      1.76 o 
  10   1   2      150.12      144.56      5.00 o 
 -11   2   2        4.48        3.69      0.78 o 
 -10   2   2        0.56        1.62      0.60 o 
  -9   2   2        7.59        6.85      0.70 o 
  -8   2   2       20.93       19.56      0.98 o 
  -7   2   2      394.52      385.91      3.50 o 
  -6   2   2        0.07       -0.12      0.33 o 
  -5   2   2        3.80        6.91      0.41 o 
  -4   2   2      163.37      164.69      1.63 o 
  -3   2   2      302.89      291.86      2.44 o 
  -2   2   2      490.31      522.10      2.93 o 
  -1   2   2    14411.22    14858.07    100.05 o 
   0   2   2     8703.87     8671.88     68.04 o 
   1   2   2     8868.83     8986.02     75.80 o 
   2   2   2        0.02        0.42      0.24 o 
   3   2   2      459.92      514.28      4.79 o 
   4   2   2       97.82       93.04      2.05 o 
   5   2   2      418.55      415.82      5.66 o 
   6   2   2      156.51      157.28      3.73 o 
   7   2   2        5.48        3.89      0.67 o 
   8   2   2        6.25        8.07      0.95 o 
   9   2   2      209.92      207.96      4.65 o 
  10   2   2        3.31        2.81      0.86 o 
 -10   3   2       11.13       11.58      1.05 o 
  -9   3   2      204.92      204.88      4.93 o 
  -8   3   2      144.52      136.82      2.31 o 
  -7   3   2      109.79      110.36      1.78 o 
  -6   3   2       17.87       13.97      0.66 o 
  -5   3   2        0.43        0.47      0.29 o 
  -4   3   2      262.72      266.28      2.33 o 
  -3   3   2       12.20       11.45      0.93 o 
  -2   3   2     1981.85     2013.68     10.73 o 
  -1   3   2        0.00        0.13      0.19 o 
   0   3   2      818.31      793.37      5.54 o 
   1   3   2       71.22       69.58      1.15 o 
   2   3   2      284.13      299.52      2.81 o 
   3   3   2       28.09       25.03      0.76 o 
   4   3   2       24.38       29.49      1.13 o 
   5   3   2      114.69      111.89      2.21 o 
   6   3   2        1.54        2.02      0.87 o 
   7   3   2        7.63       10.94      1.17 o 
   8   3   2      127.90      132.74      2.61 o 
   9   3   2        0.01       -0.93      0.62 o 
  10   3   2        0.82       -0.03      0.75 o 
 -10   4   2       17.43       21.28      1.90 o 
  -9   4   2        0.96        1.81      0.73 o 
  -8   4   2       15.71       16.03      1.01 o 
  -7   4   2        8.43        7.59      0.67 o 
  -6   4   2       85.39       83.91      1.50 o 
  -5   4   2        0.41       -0.02      0.45 o 
  -4   4   2       77.60       90.54      1.17 o 
  -3   4   2      120.76      125.74      1.61 o 
  -2   4   2      139.60      135.98      1.27 o 
  -1   4   2       97.84       95.00      1.48 o 
   0   4   2        0.28        0.18      0.28 o 
   1   4   2     1205.06     1192.87      8.20 o 
   2   4   2      494.05      504.56      6.16 o 
   3   4   2       86.15       88.19      1.55 o 
   4   4   2        0.02       -0.13      0.27 o 
   5   4   2        0.16        0.11      0.42 o 
   6   4   2        1.14        1.63      0.59 o 
   7   4   2       22.24       18.11      1.20 o 
   8   4   2       44.41       45.27      2.25 o 
   9   4   2        2.29        2.40      1.04 o 
  -9   5   2       51.74       53.10      2.57 o 
  -8   5   2       70.52       67.15      3.18 o 
  -7   5   2       43.93       46.70      2.24 o 
  -6   5   2        1.93        1.26      0.75 o 
  -5   5   2       13.99       12.96      0.93 o 
  -4   5   2      178.12      183.45      2.93 o 
  -3   5   2       12.36       14.58      0.74 o 
  -2   5   2      138.96      142.30      2.05 o 
  -1   5   2       56.84       59.08      1.39 o 
   0   5   2        0.04       -0.20      0.29 o 
   1   5   2       98.16       96.68      1.70 o 
   2   5   2       17.54       19.14      0.84 o 
   3   5   2      105.32      107.83      1.88 o 
   4   5   2       37.38       37.83      1.45 o 
   5   5   2       89.51       85.56      2.22 o 
   6   5   2        1.66        0.80      0.59 o 
   7   5   2       11.32       12.13      1.16 o 
   8   5   2       74.47       75.91      2.99 o 
  -8   6   2        0.07        0.26      0.86 o 
  -7   6   2        7.38        8.02      1.54 o 
  -6   6   2       19.73       20.42      4.79 o 
  -5   6   2        2.88        2.02      0.90 o 
  -4   6   2        3.09        2.35      0.64 o 
  -3   6   2       10.91        9.81      0.97 o 
  -2   6   2       59.51       61.51      1.49 o 
  -1   6   2        0.11       -0.19      0.37 o 
   0   6   2      146.42      140.70      2.27 o 
   1   6   2        9.96       11.42      0.77 o 
   2   6   2        7.55        7.64      0.72 o 
   3   6   2       50.18       51.18      1.45 o 
   4   6   2       70.92       68.64      2.09 o 
   5   6   2      123.27      123.77      3.65 o 
   6   6   2        3.11        0.98      0.66 o 
   7   6   2        5.86        6.05      1.01 o 
  -6   7   2        1.21        1.17      0.93 o 
  -5   7   2       12.91       17.36      1.68 o 
  -4   7   2        5.20        4.27      1.11 o 
  -3   7   2       21.21       20.75      1.50 o 
  -2   7   2        2.90        3.54      0.64 o 
  -1   7   2        0.01        0.07      0.48 o 
   0   7   2       71.03       68.24      1.80 o 
   1   7   2        0.71        0.93      0.53 o 
   2   7   2        3.21        2.53      0.59 o 
   3   7   2        3.82        5.01      0.88 o 
   4   7   2       16.92       15.41      1.27 o 
   5   7   2        1.39        2.51      0.84 o 
   6   7   2        0.05       -0.66      0.67 o 
  -4   8   2        2.94        3.20      1.10 o 
  -3   8   2        0.00       -0.30      0.80 o 
  -2   8   2        0.01        0.13      0.64 o 
  -1   8   2       47.48       46.95      2.23 o 
   0   8   2        7.52        5.66      0.79 o 
   1   8   2        6.36        6.86      0.84 o 
   2   8   2       12.81       12.63      1.03 o 
   3   8   2       13.97       20.30      1.50 o 
 -11   0   3        0.23        1.76      0.94 o 
  -9   0   3        0.00       -0.75      0.57 o 
  -7   0   3       13.33        7.80      1.08 o 
  -5   0   3      323.17      384.15      3.13 o 
  -3   0   3      105.63       99.12      1.58 o 
  -1   0   3     4503.12     4324.41     35.32 o 
   1   0   3      799.18      786.05     10.06 o 
   3   0   3      308.05      273.92      5.24 o 
   5   0   3        1.22        0.31      0.59 o 
   7   0   3        0.43        1.23      0.91 o 
   9   0   3       10.51       12.53      2.01 o 
 -11   1   3        4.86        5.21      1.01 o 
 -10   1   3       10.41       13.51      1.03 o 
  -9   1   3      107.19      106.25      1.96 o 
  -8   1   3       28.46       32.48      1.05 o 
  -7   1   3        6.51        4.54      0.51 o 
  -6   1   3       61.00       55.19      1.01 o 
  -5   1   3     1040.01     1051.73      6.33 o 
  -4   1   3       31.87       35.48      0.66 o 
  -3   1   3       48.42       62.89      0.79 o 
  -2   1   3     1818.66     1734.99     10.25 o 
  -1   1   3     6047.00     6156.86     35.70 o 
   0   1   3      348.57      342.66      2.89 o 
   1   1   3      554.51      549.10      5.33 o 
   2   1   3      435.71      430.17      6.68 o 
   3   1   3      241.82      253.53      2.93 o 
   4   1   3      100.15      106.40      1.93 o 
   5   1   3      244.24      257.61      3.45 o 
   6   1   3      179.53      179.18      3.00 o 
   7   1   3        0.14        0.06      0.45 o 
   8   1   3        2.44        2.02      0.84 o 
   9   1   3       42.93       43.90      2.26 o 
  10   1   3       44.60       47.06      2.79 o 
 -11   2   3        0.90        1.15      0.67 o 
 -10   2   3        0.48       -0.40      0.52 o 
  -9   2   3       77.62       81.77      3.17 o 
  -8   2   3      131.74      131.77      2.27 o 
  -7   2   3       69.83       67.68      1.30 o 
  -6   2   3      903.09      920.53      6.03 o 
  -5   2   3       45.15       54.67      0.96 o 
  -4   2   3      186.02      182.40      1.71 o 
  -3   2   3      410.19      379.13      2.63 o 
  -2   2   3      760.69      723.17      4.26 o 
  -1   2   3        1.23        2.87      0.26 o 
   0   2   3     6779.06     6788.30     47.56 o 
   1   2   3      584.88      564.40      5.80 o 
   2   2   3       25.47       34.96      1.33 o 
   3   2   3     1996.28     2034.45     17.98 o 
   4   2   3       17.32       19.64      1.14 o 
   5   2   3       28.01       33.62      1.51 o 
   6   2   3       26.94       29.70      1.28 o 
   7   2   3        1.99        1.16      0.63 o 
   8   2   3       47.86       39.59      1.69 o 
   9   2   3        5.83        8.53      1.08 o 
  10   2   3       38.37       36.73      2.99 o 
 -10   3   3       22.71       26.46      2.03 o 
  -9   3   3       71.40       72.37      2.28 o 
  -8   3   3      252.09      247.54      4.21 o 
  -7   3   3      663.91      663.85      5.08 o 
  -6   3   3      119.66      116.56      1.64 o 
  -5   3   3       60.86       68.36      1.13 o 
  -4   3   3       62.79       61.18      1.02 o 
  -3   3   3       21.96       29.31      0.64 o 
  -2   3   3       47.02       38.61      0.83 o 
  -1   3   3      143.42      154.12      1.48 o 
   0   3   3      147.16      156.24      1.83 o 
   1   3   3        0.11        0.62      0.24 o 
   2   3   3      262.56      243.50      2.54 o 
   3   3   3      919.68      991.80      7.09 o 
   4   3   3        0.04        0.64      0.29 o 
   5   3   3       60.00       64.33      2.98 o 
   6   3   3       25.96       30.89      1.65 o 
   7   3   3       19.18       23.91      2.03 o 
   8   3   3      185.88      188.22      3.67 o 
   9   3   3        0.15        0.26      0.76 o 
  10   3   3       62.95       69.25      2.51 o 
 -10   4   3        8.26        9.95      1.46 o 
  -9   4   3        0.87        0.31      0.61 o 
  -8   4   3       63.88       66.37      1.76 o 
  -7   4   3       19.64       23.49      1.05 o 
  -6   4   3        1.73        1.20      0.35 o 
  -5   4   3      545.80      514.89      3.98 o 
  -4   4   3        0.77        0.67      0.41 o 
  -3   4   3      103.99      100.09      1.14 o 
  -2   4   3        0.13       -0.24      0.16 o 
  -1   4   3     1022.63      977.06      6.00 o 
   0   4   3      648.61      674.54      4.55 o 
   1   4   3     2282.46     2216.45     12.43 o 
   2   4   3     1236.48     1209.52      8.50 o 
   3   4   3       40.36       42.00      1.11 o 
   4   4   3      193.32      201.90      2.56 o 
   5   4   3       26.42       29.21      1.29 o 
   6   4   3       82.46       74.75      2.58 o 
   7   4   3        9.48        9.74      1.66 o 
   8   4   3        8.33        7.95      1.26 o 
   9   4   3        0.40        0.23      0.90 o 
  -9   5   3       11.29       11.71      1.45 o 
  -8   5   3      127.10      128.88      3.72 o 
  -7   5   3       10.80       14.90      1.43 o 
  -6   5   3        0.03       -0.48      0.54 o 
  -5   5   3      101.09      109.22      3.52 o 
  -4   5   3       10.67       10.54      0.79 o 
  -3   5   3        0.68        0.88      0.36 o 
  -2   5   3        1.16        1.64      0.39 o 
  -1   5   3      190.15      189.96      2.49 o 
   0   5   3        0.02       -0.02      0.30 o 
   1   5   3        0.01       -0.04      0.41 o 
   2   5   3       56.38       63.39      1.64 o 
   3   5   3       68.74       69.51      1.54 o 
   4   5   3       25.03       20.77      1.18 o 
   5   5   3       10.55       15.07      1.12 o 
   6   5   3        0.74        0.12      0.58 o 
   7   5   3       55.68       55.59      2.53 o 
   8   5   3        4.90        7.23      1.31 o 
  -8   6   3       19.48       16.50      1.69 o 
  -7   6   3       10.33       10.12      1.38 o 
  -6   6   3       65.56       67.17      2.67 o 
  -5   6   3       55.78       50.40      2.28 o 
  -4   6   3        0.78        1.36      1.23 o 
  -3   6   3       15.55       14.72      1.29 o 
  -2   6   3      136.75      141.61      2.29 o 
  -1   6   3        0.86        0.18      0.39 o 
   0   6   3       40.21       40.46      1.26 o 
   1   6   3        0.32        0.13      0.42 o 
   2   6   3      487.49      459.75      4.68 o 
   3   6   3        6.72        9.11      0.77 o 
   4   6   3       92.44       89.19      2.40 o 
   5   6   3      208.62      219.45      3.97 o 
   6   6   3       24.07       24.09      1.52 o 
   7   6   3        7.73        7.79      1.33 o 
  -6   7   3       22.61       23.87      1.94 o 
  -5   7   3        0.99        0.80      1.20 o 
  -4   7   3       14.89       11.13      1.40 o 
  -3   7   3       21.39       21.11      1.69 o 
  -2   7   3       21.47       23.78      1.35 o 
  -1   7   3       13.12       12.83      0.90 o 
   0   7   3        9.42        6.56      0.75 o 
   1   7   3       24.07       26.31      1.42 o 
   2   7   3        0.00       -0.67      0.46 o 
   3   7   3       12.43       10.47      1.16 o 
   4   7   3       18.89       22.11      1.46 o 
   5   7   3        6.08        5.72      1.15 o 
   6   7   3        0.34       -0.14      0.74 o 
  -4   8   3        2.49        2.03      1.07 o 
  -3   8   3        2.78        1.41      1.04 o 
  -2   8   3       50.31       49.55      1.96 o 
  -1   8   3        1.94        0.58      0.67 o 
   0   8   3       10.32       10.11      1.09 o 
   1   8   3        1.86        2.50      1.03 o 
   2   8   3        0.89       -0.56      0.69 o 
   3   8   3       15.41       16.42      1.66 o 
 -10   0   4       64.74       66.30      6.74 o 
  -8   0   4      471.35      443.77      6.76 o 
  -6   0   4        7.51        5.80      1.14 o 
  -4   0   4      248.69      233.70      4.14 o 
  -2   0   4     4880.24     4781.35     38.57 o 
   0   0   4      444.65      485.25     11.36 o 
   2   0   4     2992.45     3075.02     35.97 o 
   4   0   4     3111.57     3131.85     37.94 o 
   6   0   4      263.99      262.10      6.52 o 
   8   0   4      105.65      102.17      4.57 o 
  10   0   4        8.50        9.92      2.17 o 
 -11   1   4        9.27       12.83      1.30 o 
 -10   1   4       47.67       50.64      1.67 o 
  -9   1   4       16.06       15.50      0.99 o 
  -8   1   4      157.16      145.46      1.89 o 
  -7   1   4      371.49      363.28      3.91 o 
  -6   1   4        1.32        3.13      0.42 o 
  -5   1   4      515.61      566.67      3.86 o 
  -4   1   4      406.35      421.30      2.94 o 
  -3   1   4      930.13      881.66      5.64 o 
  -2   1   4       93.09       90.26      1.31 o 
  -1   1   4     2538.14     2535.87     14.94 o 
   0   1   4       24.82       36.45      0.55 o 
   1   1   4       33.81       32.16      0.78 o 
   2   1   4     3884.42     3881.78     25.60 o 
   3   1   4      634.12      682.46      5.95 o 
   4   1   4      145.31      189.54      5.11 o 
   5   1   4      177.99      177.67      3.85 o 
   6   1   4       91.82       91.46      3.73 o 
   7   1   4       59.73       55.36      2.21 o 
   8   1   4       14.17        9.88      1.24 o 
   9   1   4       66.40       61.44      2.70 o 
  10   1   4       14.72       13.31      2.07 o 
 -11   2   4        0.16        0.22      0.58 o 
 -10   2   4        0.58        1.01      0.57 o 
  -9   2   4        8.21        9.83      0.98 o 
  -8   2   4        9.83       11.30      1.84 o 
  -7   2   4      196.27      192.93      2.20 o 
  -6   2   4        6.83        5.44      0.40 o 
  -5   2   4      422.41      416.35      3.29 o 
  -4   2   4      139.41      127.64      1.36 o 
  -3   2   4       26.35       29.33      0.56 o 
  -2   2   4      352.72      397.69      2.64 o 
  -1   2   4       24.85       19.14      1.03 o 
   0   2   4      637.66      634.11      4.42 o 
   1   2   4     1914.31     1824.25     15.75 o 
   2   2   4      172.66      161.62      2.69 o 
   3   2   4       10.75        8.89      1.21 o 
   4   2   4       89.05       91.66      2.32 o 
   5   2   4      197.15      205.78      3.17 o 
   6   2   4      213.67      206.86      3.39 o 
   7   2   4        2.28        2.14      0.65 o 
   8   2   4       61.06       56.13      2.63 o 
   9   2   4        3.71        4.39      1.17 o 
  10   2   4        0.49        1.21      1.01 o 
 -10   3   4       24.56       24.26      2.92 o 
  -9   3   4       16.76       15.95      1.20 o 
  -8   3   4        2.84        3.30      0.67 o 
  -7   3   4      253.57      240.64      3.00 o 
  -6   3   4      375.32      374.27      3.26 o 
  -5   3   4      135.52      142.55      1.65 o 
  -4   3   4       26.83       28.16      0.67 o 
  -3   3   4     1218.67     1229.43      9.12 o 
  -2   3   4      291.92      305.09      2.29 o 
  -1   3   4        3.42        8.01      0.35 o 
   0   3   4      700.55      677.08      8.70 o 
   1   3   4      227.63      235.96      2.36 o 
   2   3   4       13.85        9.47      0.79 o 
   3   3   4       69.68       76.48      2.09 o 
   4   3   4      643.87      633.13      7.68 o 
   5   3   4       90.49       92.23      2.60 o 
   6   3   4      171.62      157.83      3.67 o 
   7   3   4        0.00       -0.48      0.50 o 
   8   3   4       52.99       55.68      2.49 o 
   9   3   4      116.02      117.15      3.11 o 
 -10   4   4        0.00       -0.34      0.71 o 
  -9   4   4        1.04        1.11      0.66 o 
  -8   4   4      143.42      152.59      2.61 o 
  -7   4   4        4.14        3.35      0.55 o 
  -6   4   4        8.97       11.46      0.70 o 
  -5   4   4        0.89        0.41      0.30 o 
  -4   4   4      210.85      210.26      2.74 o 
  -3   4   4        0.24        0.93      0.27 o 
  -2   4   4     1158.16     1190.19      7.64 o 
  -1   4   4     1040.72     1015.27      6.05 o 
   0   4   4       30.21       28.69      0.77 o 
   1   4   4      997.31     1022.78      6.59 o 
   2   4   4       83.45       73.58      1.47 o 
   3   4   4        8.76       12.21      0.69 o 
   4   4   4       10.86       11.06      0.78 o 
   5   4   4       58.00       57.68      2.89 o 
   6   4   4       80.27       70.33      2.58 o 
   7   4   4      223.25      216.02      5.93 o 
   8   4   4       84.66       89.02      2.29 o 
   9   4   4        0.29        1.00      0.75 o 
  -9   5   4       30.23       25.93      2.24 o 
  -8   5   4       42.58       43.02      2.24 o 
  -7   5   4       21.21       21.26      1.61 o 
  -6   5   4      127.67      127.67      4.31 o 
  -5   5   4        0.01        0.10      0.56 o 
  -4   5   4       64.68       74.36      2.40 o 
  -3   5   4      110.34      116.08      2.17 o 
  -2   5   4       44.00       44.14      1.16 o 
  -1   5   4      228.10      208.11      2.60 o 
   0   5   4        2.88        2.07      0.44 o 
   1   5   4       45.90       41.94      1.19 o 
   2   5   4      153.59      153.78      2.33 o 
   3   5   4      224.61      211.31      2.84 o 
   4   5   4        0.00       -0.49      0.50 o 
   5   5   4       21.13       22.05      1.57 o 
   6   5   4        0.07       -0.88      0.65 o 
   7   5   4       19.19       18.37      1.68 o 
   8   5   4        6.75        4.00      1.15 o 
  -8   6   4        0.25        0.14      0.84 o 
  -7   6   4       16.43       21.01      1.77 o 
  -6   6   4       51.41       53.31      2.88 o 
  -5   6   4        9.60       12.17      1.36 o 
  -4   6   4       85.89       85.31      2.81 o 
  -3   6   4       13.74       11.49      2.69 o 
  -2   6   4        2.75        3.27      0.54 o 
  -1   6   4      159.64      145.49      2.35 o 
   0   6   4        6.50        6.79      0.67 o 
   1   6   4       38.01       33.49      1.71 o 
   2   6   4      117.92      111.80      2.15 o 
   3   6   4      280.00      283.70      3.60 o 
   4   6   4        3.28        5.11      0.89 o 
   5   6   4       45.06       45.80      3.84 o 
   6   6   4       25.29       24.11      2.86 o 
   7   6   4       20.79       23.99      1.94 o 
  -6   7   4        0.06        0.04      0.85 o 
  -5   7   4        6.32        5.69      1.24 o 
  -4   7   4       23.43       24.59      1.84 o 
  -3   7   4       12.13       11.54      1.37 o 
  -2   7   4        4.53        5.55      0.89 o 
  -1   7   4        1.63        1.57      0.67 o 
   0   7   4        0.30        0.53      0.56 o 
   1   7   4       50.31       48.45      1.53 o 
   2   7   4       11.02       14.37      0.99 o 
   3   7   4        5.83        5.84      0.97 o 
   4   7   4       26.20       25.48      1.57 o 
   5   7   4       21.22       18.49      2.05 o 
  -4   8   4        3.49        5.24      1.72 o 
  -3   8   4        1.17        0.34      0.90 o 
  -2   8   4        0.87        0.60      0.92 o 
  -1   8   4        0.61        1.09      0.76 o 
   0   8   4        0.59        0.94      0.71 o 
   1   8   4        4.04        3.41      0.90 o 
   2   8   4       33.20       38.44      1.99 o 
   3   8   4      138.46      150.11      3.54 o 
 -11   0   5        0.91        0.12      1.20 o 
  -9   0   5      335.90      314.04      5.37 o 
  -7   0   5        5.65        5.57      0.58 o 
  -5   0   5      611.69      608.85      6.42 o 
  -3   0   5     2945.94     2916.00     37.22 o 
  -1   0   5      319.42      288.54      3.18 o 
   1   0   5     1178.43     1125.11     14.28 o 
   3   0   5      355.25      426.09      7.46 o 
   5   0   5        3.95        4.00      0.99 o 
   7   0   5       10.11        4.93      1.35 o 
   9   0   5       37.65       37.34      3.18 o 
 -11   1   5       39.83       43.97      2.48 o 
 -10   1   5        5.13        4.12      0.91 o 
  -9   1   5      795.85      796.91      6.94 o 
  -8   1   5      174.91      170.53      2.89 o 
  -7   1   5      578.88      568.13      4.84 o 
  -6   1   5      195.33      207.50      2.16 o 
  -5   1   5       48.79       48.85      0.87 o 
  -4   1   5       67.30       76.26      0.98 o 
  -3   1   5       39.07       38.49      0.60 o 
  -2   1   5      516.73      489.37      4.96 o 
  -1   1   5     1894.01     1823.98     10.93 o 
   0   1   5     1158.58     1180.01      7.51 o 
   1   1   5       50.27       48.06      1.21 o 
   2   1   5      431.89      420.63      4.00 o 
   3   1   5       62.22       78.19      1.58 o 
   4   1   5      142.92      162.39      3.17 o 
   5   1   5       51.79       43.03      1.72 o 
   6   1   5      134.46      138.64      3.34 o 
   7   1   5      131.92      134.87      3.52 o 
   8   1   5       46.56       44.55      2.24 o 
   9   1   5        4.98        5.98      1.21 o 
  10   1   5        2.77        1.33      1.64 o 
 -11   2   5       15.67       15.49      1.16 o 
 -10   2   5        6.59        5.43      0.68 o 
  -9   2   5       10.78       11.72      1.02 o 
  -8   2   5      264.03      253.13      4.32 o 
  -7   2   5      120.60      108.25      1.86 o 
  -6   2   5        0.05        0.02      0.23 o 
  -5   2   5       30.05       29.94      0.78 o 
  -4   2   5      344.17      359.94      2.68 o 
  -3   2   5       14.01       17.55      0.42 o 
  -2   2   5      771.41      755.39      5.16 o 
  -1   2   5      168.75      180.23      1.72 o 
   0   2   5      230.32      219.40      2.42 o 
   1   2   5      381.82      388.38      3.77 o 
   2   2   5        0.56        0.30      0.34 o 
   3   2   5      639.00      658.61      5.51 o 
   4   2   5       58.46       54.19      1.50 o 
   5   2   5        0.03       -0.05      0.50 o 
   6   2   5       71.57       68.53      2.34 o 
   7   2   5        8.09        5.47      0.87 o 
   8   2   5        0.69        1.23      0.81 o 
   9   2   5        2.45        3.98      1.07 o 
 -10   3   5       18.54       17.61      1.32 o 
  -9   3   5       90.11       88.28      2.37 o 
  -8   3   5       31.72       32.53      1.41 o 
  -7   3   5        3.80        4.39      0.59 o 
  -6   3   5       84.84       89.45      1.61 o 
  -5   3   5        8.50       11.08      0.58 o 
  -4   3   5       42.87       41.66      0.79 o 
  -3   3   5      887.23      908.58      5.51 o 
  -2   3   5      321.43      290.44      2.28 o 
  -1   3   5        6.36        4.07      0.52 o 
   0   3   5      177.32      177.91      1.93 o 
   1   3   5      940.19      964.85      9.02 o 
   2   3   5       60.74       65.87      1.86 o 
   3   3   5      184.02      181.78      3.41 o 
   4   3   5        2.55        2.37      0.76 o 
   5   3   5       66.43       63.94      2.25 o 
   6   3   5      209.78      222.71      3.73 o 
   7   3   5        2.79        3.54      0.80 o 
   8   3   5       23.38       23.22      2.15 o 
   9   3   5        0.14        0.21      0.64 o 
 -10   4   5        6.61        6.22      1.29 o 
  -9   4   5      108.30      106.84      3.09 o 
  -8   4   5       41.14       39.12      2.23 o 
  -7   4   5      174.84      178.97      3.94 o 
  -6   4   5       20.26       23.67      1.40 o 
  -5   4   5      140.47      135.74      1.97 o 
  -4   4   5      150.18      140.67      2.39 o 
  -3   4   5      409.54      402.16      3.05 o 
  -2   4   5      101.39       99.18      1.29 o 
  -1   4   5        4.68        2.40      0.37 o 
   0   4   5     1196.62     1202.97      8.28 o 
   1   4   5       18.12       16.70      0.76 o 
   2   4   5      567.15      569.67      5.68 o 
   3   4   5      207.28      204.19      3.16 o 
   4   4   5      418.55      431.53      4.90 o 
   5   4   5      155.29      153.62      3.69 o 
   6   4   5       41.58       35.21      2.77 o 
   7   4   5       63.79       64.56      1.92 o 
   8   4   5        3.50        3.33      0.88 o 
  -9   5   5       18.03       18.42      1.68 o 
  -8   5   5       16.81       20.13      1.66 o 
  -7   5   5        4.77        4.11      0.96 o 
  -6   5   5       11.18       11.15      1.24 o 
  -5   5   5        0.03        0.72      0.74 o 
  -4   5   5        6.55        3.77      0.82 o 
  -3   5   5        1.48        1.16      0.60 o 
  -2   5   5       28.93       32.87      1.18 o 
  -1   5   5        1.27        1.23      0.43 o 
   0   5   5        0.35        0.76      0.43 o 
   1   5   5        3.17        4.80      0.73 o 
   2   5   5      310.74      321.02      4.12 o 
   3   5   5       27.33       26.00      1.19 o 
   4   5   5       57.77       55.20      2.25 o 
   5   5   5       10.32       11.96      1.48 o 
   6   5   5        0.60       -0.31      0.76 o 
   7   5   5       14.88       17.22      1.65 o 
   8   5   5        5.78        5.17      0.91 o 
  -8   6   5       10.98       11.68      1.51 o 
  -7   6   5        4.11        4.43      1.12 o 
  -6   6   5       16.78       17.76      2.93 o 
  -5   6   5       39.65       34.09      1.98 o 
  -4   6   5       27.26       29.96      1.75 o 
  -3   6   5       70.46       67.96      2.46 o 
  -2   6   5        2.49        0.98      0.63 o 
  -1   6   5       31.90       28.42      1.28 o 
   0   6   5       32.96       30.95      2.20 o 
   1   6   5      599.34      584.94      6.34 o 
   2   6   5      271.61      263.06      3.90 o 
   3   6   5        1.11        0.97      0.57 o 
   4   6   5      133.80      130.85      3.64 o 
   5   6   5        1.54        0.73      0.83 o 
   6   6   5       21.83       26.76      2.20 o 
  -6   7   5        7.38        9.64      1.48 o 
  -5   7   5       10.68        9.43      3.86 o 
  -4   7   5       15.47       13.57      2.09 o 
  -3   7   5       23.95       20.39      1.66 o 
  -2   7   5        4.87        5.55      1.39 o 
  -1   7   5        6.65        8.18      1.18 o 
   0   7   5       42.32       45.62      2.11 o 
   1   7   5        9.38        9.13      1.22 o 
   2   7   5       19.99       23.36      1.35 o 
   3   7   5        1.82        2.38      1.00 o 
   4   7   5        9.11        7.60      1.30 o 
   5   7   5        0.11        1.40      1.05 o 
  -3   8   5        0.00        0.29      0.84 o 
  -2   8   5       33.65       43.91      2.37 o 
  -1   8   5       33.67       37.04      2.70 o 
   0   8   5       43.67       42.05      2.24 o 
   1   8   5       25.74       22.27      1.76 o 
   2   8   5       19.24       14.78      2.26 o 
 -10   0   6        0.22        0.09      0.87 o 
  -8   0   6      145.35      134.49      4.36 o 
  -6   0   6       82.11       64.28      1.32 o 
  -4   0   6     3382.04     3629.41     62.88 o 
  -2   0   6      151.12      174.62      2.23 o 
   0   0   6     3017.09     3029.63     25.19 o 
   2   0   6      375.52      373.49      6.55 o 
   4   0   6      181.47      211.19      5.26 o 
   6   0   6       21.86       19.46      1.94 o 
   8   0   6      115.28      109.86      4.92 o 
 -11   1   6        0.63        1.18      0.89 o 
 -10   1   6        0.80       -0.04      0.65 o 
  -9   1   6        9.55        9.73      0.81 o 
  -8   1   6       87.11       83.28      2.28 o 
  -7   1   6       38.95       34.96      1.21 o 
  -6   1   6      351.94      326.43      2.75 o 
  -5   1   6       19.37       19.82      0.57 o 
  -4   1   6     1497.64     1499.17      9.30 o 
  -3   1   6       13.28       14.48      0.60 o 
  -2   1   6       36.44       25.77      1.22 o 
  -1   1   6     1007.27     1037.69      6.67 o 
   0   1   6       68.65       57.02      0.97 o 
   1   1   6        0.09        0.12      0.22 o 
   2   1   6      457.51      437.40      6.98 o 
   3   1   6        3.29        5.58      0.69 o 
   4   1   6       74.45       75.40      2.90 o 
   5   1   6       48.66       44.17      1.81 o 
   6   1   6      109.94      110.60      4.56 o 
   7   1   6        0.09        0.76      0.73 o 
   8   1   6        0.92        1.92      0.89 o 
   9   1   6       17.22       20.80      2.15 o 
 -11   2   6        0.08        1.80      1.35 o 
 -10   2   6        0.23       -0.22      0.53 o 
  -9   2   6      282.37      299.25      4.34 o 
  -8   2   6        0.06       -0.36      0.41 o 
  -7   2   6       36.01       35.74      1.07 o 
  -6   2   6       78.05       81.74      1.47 o 
  -5   2   6      712.95      741.43      5.62 o 
  -4   2   6       85.86      103.20      1.14 o 
  -3   2   6     1123.01     1095.03      8.32 o 
  -2   2   6        0.75        0.25      0.26 o 
  -1   2   6       33.69       35.94      0.72 o 
   0   2   6      903.00      961.50      8.48 o 
   1   2   6      112.53      102.18      1.35 o 
   2   2   6       63.55       70.12      1.49 o 
   3   2   6       92.52       90.11      2.08 o 
   4   2   6       51.47       48.08      1.46 o 
   5   2   6      370.68      388.19      4.83 o 
   6   2   6      319.31      300.68      5.37 o 
   7   2   6      622.20      596.70      8.57 o 
   8   2   6       17.35       17.39      1.60 o 
   9   2   6        5.47        2.74      2.13 o 
 -10   3   6       44.55       44.47      1.87 o 
  -9   3   6        6.50        4.92      1.39 o 
  -8   3   6      121.76      122.50      3.48 o 
  -7   3   6      174.67      169.34      3.25 o 
  -6   3   6      154.32      157.34      2.22 o 
  -5   3   6      215.63      223.96      2.57 o 
  -4   3   6      152.27      150.02      1.94 o 
  -3   3   6        3.12        3.28      0.50 o 
  -2   3   6      788.31      792.35      5.84 o 
  -1   3   6      112.49      115.45      1.47 o 
   0   3   6        3.27        5.72      0.43 o 
   1   3   6      431.86      403.38      3.65 o 
   2   3   6      271.35      277.14      3.51 o 
   3   3   6       59.64       66.59      2.05 o 
   4   3   6        0.74        0.92      0.55 o 
   5   3   6      150.10      154.26      3.38 o 
   6   3   6       11.82       10.78      1.03 o 
   7   3   6       31.21       30.30      1.59 o 
   8   3   6       52.63       48.78      2.00 o 
   9   3   6       17.96       18.63      1.81 o 
 -10   4   6        1.78        1.69      0.76 o 
  -9   4   6        0.80        1.06      0.64 o 
  -8   4   6       15.10       15.34      0.93 o 
  -7   4   6       85.27       79.37      1.77 o 
  -6   4   6        0.07        0.27      0.34 o 
  -5   4   6        5.56        5.61      0.54 o 
  -4   4   6       15.68       20.22      0.89 o 
  -3   4   6       13.00       14.22      0.82 o 
  -2   4   6      223.43      223.04      2.07 o 
  -1   4   6       60.46       68.24      1.08 o 
   0   4   6        7.01        6.83      0.53 o 
   1   4   6        6.65        5.32      0.52 o 
   2   4   6       11.11        9.89      0.97 o 
   3   4   6        2.33        2.50      0.57 o 
   4   4   6        4.33        5.28      0.68 o 
   5   4   6      357.54      339.33      5.82 o 
   6   4   6       85.25       93.47      3.08 o 
   7   4   6       38.71       43.32      2.99 o 
   8   4   6        5.77        6.72      1.04 o 
  -9   5   6       35.91       36.79      2.17 o 
  -8   5   6        0.28       -0.09      0.69 o 
  -7   5   6       42.73       40.24      2.08 o 
  -6   5   6      213.24      205.59      4.44 o 
  -5   5   6       31.21       30.78      4.05 o 
  -4   5   6      120.14      129.87      3.36 o 
  -3   5   6      108.34      101.05      2.83 o 
  -2   5   6      185.96      185.59      3.79 o 
  -1   5   6        4.75        4.16      0.58 o 
   0   5   6        0.07       -0.13      0.40 o 
   1   5   6        1.64        2.84      0.57 o 
   2   5   6       78.12       73.17      1.90 o 
   3   5   6       60.77       60.38      1.77 o 
   4   5   6       35.67       37.61      1.95 o 
   5   5   6       48.47       43.52      2.17 o 
   6   5   6        5.90        3.26      1.00 o 
   7   5   6       27.91       27.64      2.63 o 
  -8   6   6       59.26       65.15      2.91 o 
  -7   6   6        0.01       -0.48      0.75 o 
  -6   6   6       33.45       32.76      2.08 o 
  -5   6   6        8.30       10.92      3.38 o 
  -4   6   6       79.45       81.89      2.81 o 
  -3   6   6       47.45       47.37      2.12 o 
  -2   6   6       31.35       33.26      1.82 o 
  -1   6   6       22.31       20.89      1.49 o 
   0   6   6        1.14       -0.33      0.64 o 
   1   6   6       98.48       99.85      2.36 o 
   2   6   6        0.52        1.25      0.59 o 
   3   6   6       26.57       25.11      1.31 o 
   4   6   6        6.49        4.88      1.05 o 
   5   6   6        6.25        8.56      1.32 o 
   6   6   6        5.18        4.12      1.18 o 
  -6   7   6        7.79        6.30      1.31 o 
  -5   7   6       66.53       66.52      3.06 o 
  -4   7   6        2.80        3.23      1.01 o 
  -3   7   6       12.26       14.20      1.50 o 
  -2   7   6        1.56        0.51      0.75 o 
  -1   7   6        2.79        1.93      0.83 o 
   0   7   6        3.32        2.33      0.90 o 
   1   7   6        9.43        6.22      1.11 o 
   2   7   6       27.53       26.59      1.62 o 
   3   7   6      105.48      111.46      3.86 o 
   4   7   6       14.57       18.70      1.76 o 
  -3   8   6        3.16        1.37      0.99 o 
  -2   8   6       18.79       18.38      3.23 o 
  -1   8   6        1.37        2.03      0.99 o 
   0   8   6        0.93        1.59      0.96 o 
   1   8   6       37.25       33.54      4.94 o 
 -11   0   7        3.42        5.92      1.56 o 
  -9   0   7      179.76      189.95      5.69 o 
  -7   0   7       82.60       86.94      3.22 o 
  -5   0   7        0.06       -0.06      0.29 o 
  -3   0   7      232.94      252.43      3.05 o 
  -1   0   7     1351.80     1387.07     19.92 o 
   1   0   7     4351.10     4480.85     37.08 o 
   3   0   7      514.26      498.64      8.75 o 
   5   0   7       20.75       22.89      1.98 o 
   7   0   7       49.16       45.03      3.08 o 
   9   0   7       42.16       38.70      3.25 o 
 -11   1   7       94.71      103.92      3.52 o 
 -10   1   7       31.31       36.77      2.00 o 
  -9   1   7      496.84      474.03      9.88 o 
  -8   1   7      272.40      257.27      3.60 o 
  -7   1   7       81.71       92.23      1.91 o 
  -6   1   7        0.00        0.42      0.26 o 
  -5   1   7      100.00      113.58      1.88 o 
  -4   1   7      171.35      173.85      1.69 o 
  -3   1   7      521.28      492.43      4.40 o 
  -2   1   7       34.68       38.32      1.28 o 
  -1   1   7       97.22      103.58      1.29 o 
   0   1   7      110.41      107.00      1.47 o 
   1   1   7     1729.13     1813.05     15.72 o 
   2   1   7      275.52      277.68      3.99 o 
   3   1   7      178.95      181.50      4.09 o 
   4   1   7      148.70      145.61      3.14 o 
   5   1   7      617.38      622.24      8.07 o 
   6   1   7       12.63       12.66      1.28 o 
   7   1   7      110.26      110.32      3.33 o 
   8   1   7        6.57        7.59      1.24 o 
   9   1   7        0.66        0.39      0.84 o 
 -11   2   7        0.35        0.77      0.84 o 
 -10   2   7       70.37       73.29      2.76 o 
  -9   2   7       22.99       23.95      1.27 o 
  -8   2   7      204.36      200.31      3.20 o 
  -7   2   7       22.52       26.61      0.95 o 
  -6   2   7        0.04       -0.22      0.26 o 
  -5   2   7       16.60       22.01      0.92 o 
  -4   2   7       56.42       55.96      1.28 o 
  -3   2   7      978.93     1060.53      8.23 o 
  -2   2   7        1.91        1.01      0.31 o 
  -1   2   7       21.48       26.98      0.68 o 
   0   2   7      985.45     1043.00      6.28 o 
   1   2   7     1660.24     1730.02      9.91 o 
   2   2   7        8.77       15.12      0.75 o 
   3   2   7      256.82      252.48      3.34 o 
   4   2   7      281.61      286.44      5.36 o 
   5   2   7       63.19       58.86      1.77 o 
   6   2   7       10.37       11.89      1.28 o 
   7   2   7        2.76        0.92      1.14 o 
   8   2   7        8.91        6.36      2.19 o 
   9   2   7       20.27       26.44      2.08 o 
 -10   3   7       98.09      111.01      3.67 o 
  -9   3   7        1.26        0.94      0.80 o 
  -8   3   7      309.58      309.43      3.66 o 
  -7   3   7       10.52       10.29      0.71 o 
  -6   3   7        8.39        7.44      0.58 o 
  -5   3   7       32.89       38.58      1.04 o 
  -4   3   7        3.14        2.44      0.36 o 
  -3   3   7       84.49       86.45      1.42 o 
  -2   3   7        0.61        0.34      0.53 o 
  -1   3   7        0.00        0.30      0.63 o 
   0   3   7       13.47       13.00      0.89 o 
   1   3   7      132.69      145.46      2.02 o 
   2   3   7        0.62        1.80      0.46 o 
   3   3   7      229.88      204.83      2.67 o 
   4   3   7        1.87        0.54      0.48 o 
   5   3   7        0.11        0.59      0.54 o 
   6   3   7        0.20        0.38      0.60 o 
   7   3   7        5.15        5.14      0.90 o 
   8   3   7        4.33        4.14      1.07 o 
  -9   4   7        0.00        0.21      0.54 o 
  -8   4   7        5.20        5.29      0.66 o 
  -7   4   7       14.83       12.48      0.80 o 
  -6   4   7       59.01       62.13      1.46 o 
  -5   4   7        3.03        2.45      0.43 o 
  -4   4   7        5.53        2.84      0.40 o 
  -3   4   7        0.00        0.65      0.56 o 
  -2   4   7      134.95      136.42      2.01 o 
  -1   4   7       18.47       17.16      0.61 o 
   0   4   7       48.39       44.75      1.78 o 
   1   4   7       86.77       77.83      1.80 o 
   2   4   7      191.15      192.04      3.08 o 
   3   4   7      484.89      478.24      6.71 o 
   4   4   7      146.25      145.24      7.36 o 
   5   4   7        0.01       -0.05      0.48 o 
   6   4   7       32.82       42.62      2.48 o 
   7   4   7        8.68       10.22      1.42 o 
   8   4   7        0.26       -0.60      0.61 o 
  -9   5   7       24.49       25.14      1.91 o 
  -8   5   7       17.78       17.55      1.61 o 
  -7   5   7        0.00       -1.02      0.68 o 
  -6   5   7       33.56       32.80      3.00 o 
  -5   5   7        8.08        5.66      1.04 o 
  -4   5   7      111.30      115.34      3.73 o 
  -3   5   7       80.18       75.97      4.63 o 
  -2   5   7       26.34       25.40      1.75 o 
  -1   5   7       21.48       21.09      1.39 o 
   0   5   7      169.24      173.77      3.71 o 
   1   5   7       57.15       59.74      1.72 o 
   2   5   7        2.26        1.26      0.56 o 
   3   5   7       10.12       10.69      0.92 o 
   4   5   7        5.85        4.83      1.03 o 
   5   5   7        5.29        6.06      1.11 o 
   6   5   7        7.03        3.79      1.08 o 
   7   5   7       26.05       27.78      1.71 o 
  -7   6   7        0.39        0.75      1.32 o 
  -6   6   7       13.00       13.00      1.49 o 
  -5   6   7       11.76       11.66      1.71 o 
  -4   6   7       13.86       10.95      1.30 o 
  -3   6   7       99.26      100.04      3.07 o 
  -2   6   7        6.74        5.97      1.02 o 
  -1   6   7      177.35      174.86      3.99 o 
   0   6   7      102.95      111.93      4.34 o 
   1   6   7      274.36      271.44      5.08 o 
   2   6   7       58.89       60.92      1.92 o 
   3   6   7       30.63       28.02      1.38 o 
   4   6   7        0.12       -1.14      0.81 o 
   5   6   7        1.33        1.35      0.89 o 
   6   6   7       22.96       23.12      2.34 o 
  -6   7   7       47.10       51.54      7.56 o 
  -5   7   7        0.09       -1.07      0.71 o 
  -4   7   7        0.00        0.04      0.81 o 
  -3   7   7        6.27        6.65      1.21 o 
  -2   7   7        0.08        0.50      0.76 o 
  -1   7   7       13.06       15.87      1.52 o 
   0   7   7       82.38       77.33      3.88 o 
   1   7   7      101.82      101.95      3.34 o 
   2   7   7        5.82        3.16      0.95 o 
   3   7   7       27.50       21.50      2.50 o 
   4   7   7        0.98        0.37      1.36 o 
  -1   8   7       20.32       22.86      2.29 o 
   0   8   7       14.99       16.41      2.41 o 
 -10   0   8      290.72      303.32      7.98 o 
  -8   0   8        2.65        7.22      1.26 o 
  -6   0   8      346.98      386.67      7.44 o 
  -4   0   8     1825.55     1840.43     22.03 o 
  -2   0   8       21.46       29.18      1.96 o 
   0   0   8        7.17        6.18      0.82 o 
   2   0   8       28.76       35.83      1.91 o 
   4   0   8      667.27      696.00     11.84 o 
   6   0   8     1644.97     1650.68     24.19 o 
   8   0   8       89.92       86.21      4.52 o 
 -11   1   8       19.65       21.71      2.39 o 
 -10   1   8        3.04        3.27      0.97 o 
  -9   1   8        2.73        3.49      0.88 o 
  -8   1   8       87.84       86.60      2.49 o 
  -7   1   8      164.41      155.05      2.54 o 
  -6   1   8        0.64        2.00      0.37 o 
  -5   1   8      100.93      101.24      1.79 o 
  -4   1   8       47.50       54.81      1.40 o 
  -3   1   8       20.27       27.34      0.86 o 
  -2   1   8        9.45        5.31      0.46 o 
  -1   1   8      314.79      313.91      2.80 o 
   0   1   8      103.97      106.71      1.67 o 
   1   1   8       76.24       76.24      1.42 o 
   2   1   8        8.75       14.92      2.86 o 
   3   1   8       15.32       15.37      1.05 o 
   4   1   8      101.81      102.43      4.57 o 
   5   1   8      162.14      155.28      3.59 o 
   6   1   8      133.57      145.92      3.72 o 
   7   1   8       51.27       43.11      2.19 o 
   8   1   8       55.57       53.26      2.53 o 
   9   1   8        1.74       -0.09      0.84 o 
 -10   2   8        1.90        1.64      0.82 o 
  -9   2   8       26.97       22.54      1.52 o 
  -8   2   8        3.07        3.75      0.66 o 
  -7   2   8      102.98       94.71      2.22 o 
  -6   2   8        2.51        4.85      0.59 o 
  -5   2   8        1.07        1.71      0.48 o 
  -4   2   8      319.42      314.48      3.48 o 
  -3   2   8      833.00      810.71      6.77 o 
  -2   2   8       86.62       77.63      1.53 o 
  -1   2   8       15.97       17.22      0.60 o 
   0   2   8        0.25        0.04      0.25 o 
   1   2   8      247.31      227.05      2.65 o 
   2   2   8        5.26        4.69      0.86 o 
   3   2   8      141.56      129.73      3.79 o 
   4   2   8      497.36      502.36      6.90 o 
   5   2   8      155.70      144.79      3.52 o 
   6   2   8      179.33      175.58      4.14 o 
   7   2   8       18.73       17.27      1.62 o 
   8   2   8       14.48       16.16      1.65 o 
 -10   3   8        7.21        7.92      1.60 o 
  -9   3   8        5.52        6.17      1.02 o 
  -8   3   8        0.36        0.14      0.45 o 
  -7   3   8      238.41      235.61      3.00 o 
  -6   3   8      356.26      342.44      3.60 o 
  -5   3   8       12.24       15.52      0.74 o 
  -4   3   8       57.54       58.13      1.25 o 
  -3   3   8      141.64      155.52      2.28 o 
  -2   3   8        0.37        2.62      0.59 o 
  -1   3   8      403.36      398.86      2.99 o 
   0   3   8       49.69       52.74      0.99 o 
   1   3   8        0.08        0.02      0.26 o 
   2   3   8       86.35       91.37      1.55 o 
   3   3   8       82.80       78.94      1.89 o 
   4   3   8        0.18       -0.08      0.45 o 
   5   3   8      361.98      364.74      4.96 o 
   6   3   8        9.50        9.59      1.04 o 
   7   3   8        3.07        2.51      0.97 o 
   8   3   8        9.19        7.77      1.32 o 
  -9   4   8       41.44       45.32      1.78 o 
  -8   4   8        8.58        8.59      0.78 o 
  -7   4   8       22.90       24.76      1.07 o 
  -6   4   8       76.65       73.42      2.17 o 
  -5   4   8      189.10      180.32      2.45 o 
  -4   4   8      263.37      266.75      2.98 o 
  -3   4   8        1.65        5.24      1.53 o 
  -2   4   8       10.80        9.82      0.60 o 
  -1   4   8       90.14       92.19      1.61 o 
   0   4   8       27.44       29.06      1.10 o 
   1   4   8       38.12       38.66      1.35 o 
   2   4   8       13.65       16.58      1.02 o 
   3   4   8       13.37       11.65      1.14 o 
   4   4   8        0.96        1.54      0.61 o 
   5   4   8        1.13        0.94      0.59 o 
   6   4   8        2.15        0.84      0.67 o 
   7   4   8        1.47        1.81      0.91 o 
  -8   5   8       44.12       44.40      3.36 o 
  -7   5   8        1.53        1.89      0.93 o 
  -6   5   8       11.16       10.99      1.35 o 
  -5   5   8       23.43       25.54      1.69 o 
  -4   5   8      233.06      234.58      4.68 o 
  -3   5   8       30.34       29.56      1.93 o 
  -2   5   8        0.48        1.80      0.70 o 
  -1   5   8       18.55       18.55      1.70 o 
   0   5   8      173.37      174.79      3.83 o 
   1   5   8       73.47       70.58      2.83 o 
   2   5   8       18.75       15.82      1.02 o 
   3   5   8        0.57        1.17      0.50 o 
   4   5   8        0.07        0.18      0.72 o 
   5   5   8       18.95       20.99      1.70 o 
   6   5   8       19.76       20.00      1.47 o 
  -7   6   8       20.70       24.17      1.94 o 
  -6   6   8       77.82       86.88      3.18 o 
  -5   6   8        2.93        3.01      0.95 o 
  -4   6   8        2.94        1.88      0.85 o 
  -3   6   8       20.05       21.98      1.77 o 
  -2   6   8       45.64       43.65      2.11 o 
  -1   6   8        4.62        5.01      1.09 o 
   0   6   8       15.44       16.14      1.43 o 
   1   6   8        5.49        6.91      1.38 o 
   2   6   8       14.45       13.05      1.33 o 
   3   6   8        0.72        0.25      0.56 o 
   4   6   8       10.62        8.97      3.02 o 
   5   6   8        0.19        0.64      0.88 o 
  -5   7   8       59.93       61.56      2.81 o 
  -4   7   8      161.99      155.47      4.26 o 
  -3   7   8        0.82       -0.07      1.24 o 
  -2   7   8        1.36        0.31      0.82 o 
  -1   7   8        0.07       -0.44      1.05 o 
   0   7   8        4.97        5.04      1.09 o 
   1   7   8        0.15        0.48      0.73 o 
   2   7   8        0.00        0.10      0.77 o 
   3   7   8        2.66        3.73      1.54 o 
 -11   0   9       87.84       94.26      4.59 o 
  -9   0   9       72.81       62.03      3.22 o 
  -7   0   9        9.65       11.15      1.44 o 
  -5   0   9      236.49      228.24      5.27 o 
  -3   0   9     1117.47     1130.31     11.24 o 
  -1   0   9     1232.98     1245.85     11.74 o 
   1   0   9     2299.49     2456.63     21.99 o 
   3   0   9        0.31        0.04      0.56 o 
   5   0   9        1.86        2.14      1.02 o 
   7   0   9       90.59       96.98      4.59 o 
 -10   1   9       83.76       85.79      2.90 o 
  -9   1   9       55.46       55.88      3.75 o 
  -8   1   9      147.35      140.47      3.25 o 
  -7   1   9      210.89      182.09      4.09 o 
  -6   1   9        0.25        0.90      1.12 o 
  -5   1   9      412.54      420.38      4.54 o 
  -4   1   9       27.49       26.22      0.90 o 
  -3   1   9       54.70       55.97      1.27 o 
  -2   1   9        8.84        4.71      0.38 o 
  -1   1   9       43.87       64.78      1.56 o 
   0   1   9      455.74      484.47      4.17 o 
   1   1   9       37.45       25.39      0.89 o 
   2   1   9      272.00      265.27      3.15 o 
   3   1   9        2.58        2.22      0.59 o 
   4   1   9      175.28      173.74      3.65 o 
   5   1   9        6.77        7.58      1.07 o 
   6   1   9       23.71       23.92      1.71 o 
   7   1   9       22.51       21.21      1.72 o 
   8   1   9       13.31       18.48      1.75 o 
 -10   2   9       47.33       58.58      4.03 o 
  -9   2   9       19.79       22.51      1.53 o 
  -8   2   9        2.37        1.48      0.68 o 
  -7   2   9       82.51       87.39      1.73 o 
  -6   2   9      131.78      124.30      1.99 o 
  -5   2   9        4.75        2.79      0.46 o 
  -4   2   9        3.28        2.31      0.44 o 
  -3   2   9      100.21      103.83      1.86 o 
  -2   2   9      318.77      324.76      3.70 o 
  -1   2   9      118.88      112.44      1.57 o 
   0   2   9      142.31      136.58      2.18 o 
   1   2   9      154.82      168.73      2.33 o 
   2   2   9      461.36      449.68      5.17 o 
   3   2   9       29.78       32.72      1.55 o 
   4   2   9       46.33       38.86      1.81 o 
   5   2   9       58.36       54.27      2.24 o 
   6   2   9       17.09       19.97      2.09 o 
   7   2   9       81.19       86.56      4.74 o 
   8   2   9       36.02       31.86      2.17 o 
 -10   3   9      119.13      122.79      3.56 o 
  -9   3   9        0.68        1.32      1.43 o 
  -8   3   9      359.27      354.13      4.02 o 
  -7   3   9        5.91        6.15      0.82 o 
  -6   3   9       12.12       12.31      0.75 o 
  -5   3   9        4.62        5.41      0.76 o 
  -4   3   9      141.83      156.06      2.28 o 
  -3   3   9        5.56        5.31      0.58 o 
  -2   3   9        1.12        1.17      0.59 o 
  -1   3   9        0.03        0.31      0.36 o 
   0   3   9       98.06      106.31      1.48 o 
   1   3   9        0.17        0.34      0.29 o 
   2   3   9        5.30        6.68      0.55 o 
   3   3   9        3.11        1.55      0.47 o 
   4   3   9        2.26        2.06      0.60 o 
   5   3   9        7.54        6.01      1.07 o 
   6   3   9       90.16       89.76      4.72 o 
   7   3   9        1.00        0.42      0.82 o 
  -9   4   9        0.07       -0.12      0.56 o 
  -8   4   9        3.18        4.31      0.66 o 
  -7   4   9       58.61       56.73      1.54 o 
  -6   4   9       51.90       49.62      1.37 o 
  -5   4   9        1.24        2.99      0.50 o 
  -4   4   9      182.75      186.65      2.49 o 
  -3   4   9       45.75       45.93      1.19 o 
  -2   4   9        0.12        0.28      0.34 o 
  -1   4   9      294.83      299.38      3.70 o 
   0   4   9      238.33      236.79      4.31 o 
   1   4   9       53.51       54.34      5.92 o 
   2   4   9       23.00       26.40      1.05 o 
   3   4   9      111.05      106.55      2.11 o 
   4   4   9       33.76       31.13      2.05 o 
   5   4   9       35.38       36.89      1.64 o 
   6   4   9       19.30       20.41      1.81 o 
   7   4   9        2.50        2.67      0.80 o 
  -8   5   9        7.29        5.92      1.21 o 
  -7   5   9       52.89       53.38      2.48 o 
  -6   5   9       53.24       60.70      2.60 o 
  -5   5   9        0.21        0.20      0.77 o 
  -4   5   9       23.43       32.35      2.98 o 
  -3   5   9        3.73        2.68      1.20 o 
  -2   5   9       65.00       74.55      2.55 o 
  -1   5   9      177.24      163.53      3.79 o 
   0   5   9      182.73      176.52      3.13 o 
   1   5   9       34.68       36.44      1.48 o 
   2   5   9       31.48       31.28      2.05 o 
   3   5   9       75.94       76.16      1.90 o 
   4   5   9        0.08       -0.18      0.42 o 
   5   5   9        6.64        5.37      0.92 o 
   6   5   9        0.12        0.23      0.70 o 
  -7   6   9        7.52       12.69      1.85 o 
  -6   6   9        1.48        2.91      1.07 o 
  -5   6   9       10.67       12.48      2.31 o 
  -4   6   9       33.94       31.53      2.78 o 
  -3   6   9        5.71        6.67      1.53 o 
  -2   6   9        2.61        1.73      0.82 o 
  -1   6   9        2.48        1.17      0.74 o 
   0   6   9       12.99       10.83      1.38 o 
   1   6   9       66.67       60.45      2.48 o 
   2   6   9        4.39        4.05      0.94 o 
   3   6   9       25.56       25.63      2.81 o 
   4   6   9        7.84        6.86      1.89 o 
  -4   7   9        8.48       10.10      2.46 o 
  -3   7   9        0.00       -0.10      0.73 o 
  -2   7   9       74.88       75.29      2.94 o 
  -1   7   9       59.61       66.22      2.74 o 
   0   7   9        0.33       -0.13      0.74 o 
   1   7   9       16.38       16.23      2.47 o 
   2   7   9        6.44        4.10      1.20 o 
 -10   0  10        2.38        0.59      1.02 o 
  -8   0  10        3.07        1.11      0.98 o 
  -6   0  10      139.26      133.64      4.23 o 
  -4   0  10       57.04       45.15      2.26 o 
  -2   0  10      205.40      188.15      8.49 o 
   0   0  10       61.25       57.02      2.24 o 
   2   0  10      312.93      303.91      9.07 o 
   4   0  10      532.94      553.32     10.61 o 
   6   0  10      149.14      147.23      5.48 o 
   8   0  10        0.54        1.48      1.22 o 
 -10   1  10       11.93       14.64      1.41 o 
  -9   1  10        9.35        7.49      1.55 o 
  -8   1  10       58.77       52.47      3.10 o 
  -7   1  10        0.18        0.42      0.86 o 
  -6   1  10      215.13      201.12      8.20 o 
  -5   1  10      156.13      149.82      3.04 o 
  -4   1  10       28.52       26.06      0.95 o 
  -3   1  10      128.23      133.10      2.11 o 
  -2   1  10       21.82       22.23      0.92 o 
  -1   1  10       19.09       16.17      0.66 o 
   0   1  10      204.73      243.08      2.75 o 
   1   1  10       16.72       14.96      0.76 o 
   2   1  10       30.37       25.48      1.02 o 
   3   1  10       18.28       18.34      1.21 o 
   4   1  10       85.93       89.02      2.78 o 
   5   1  10       10.82        9.02      1.18 o 
   6   1  10      161.45      154.72      3.97 o 
   7   1  10       20.87       19.99      1.72 o 
   8   1  10       11.15       10.30      1.46 o 
 -10   2  10       26.10       28.77      2.05 o 
  -9   2  10        0.54        0.74      0.69 o 
  -8   2  10        7.84        6.92      1.30 o 
  -7   2  10       60.84       62.11      1.76 o 
  -6   2  10       97.57       94.66      1.87 o 
  -5   2  10        1.42        0.94      0.43 o 
  -4   2  10        7.32        7.25      1.39 o 
  -3   2  10      478.89      484.42      4.91 o 
  -2   2  10       60.70       62.43      1.54 o 
  -1   2  10      513.18      535.43      5.51 o 
   0   2  10       23.53       22.35      0.98 o 
   1   2  10      433.85      431.52      4.42 o 
   2   2  10       21.37       23.30      1.38 o 
   3   2  10       46.67       44.62      1.57 o 
   4   2  10      244.26      251.86      4.70 o 
   5   2  10      231.68      229.37     10.61 o 
   6   2  10       89.47      103.13      3.30 o 
   7   2  10       25.84       23.89      1.88 o 
  -9   3  10        5.52        3.32      0.90 o 
  -8   3  10       30.91       29.02      1.72 o 
  -7   3  10       26.75       28.24      1.11 o 
  -6   3  10        0.07        1.96      0.49 o 
  -5   3  10      160.51      152.41      2.29 o 
  -4   3  10      112.37      111.00      2.10 o 
  -3   3  10      120.55      116.21      2.13 o 
  -2   3  10       86.65       99.98      2.00 o 
  -1   3  10        2.59        1.09      0.50 o 
   0   3  10       40.93       38.24      1.38 o 
   1   3  10        5.56        4.06      0.81 o 
   2   3  10      151.24      153.65      3.06 o 
   3   3  10        0.33        0.81      0.45 o 
   4   3  10       55.55       55.40      1.90 o 
   5   3  10        6.15        6.02      1.37 o 
   6   3  10        1.18        0.74      0.80 o 
   7   3  10        9.94       10.90      1.52 o 
  -9   4  10        0.03        0.11      0.72 o 
  -8   4  10       18.38       21.41      1.10 o 
  -7   4  10       18.60       17.25      0.97 o 
  -6   4  10      130.61      127.30      2.22 o 
  -5   4  10        0.46        0.49      0.50 o 
  -4   4  10        3.94        3.68      0.54 o 
  -3   4  10      322.85      320.86      3.89 o 
  -2   4  10        8.33        7.84      0.71 o 
  -1   4  10       11.82       13.38      0.89 o 
   0   4  10      154.71      176.20      3.80 o 
   1   4  10        4.70        3.33      0.81 o 
   2   4  10      213.45      210.74      6.60 o 
   3   4  10       16.84       16.06      0.97 o 
   4   4  10        8.14        7.78      0.92 o 
   5   4  10       20.30       19.63      1.33 o 
   6   4  10        4.37        2.87      1.36 o 
  -8   5  10        7.25        8.63      1.39 o 
  -7   5  10      201.23      215.20      4.98 o 
  -6   5  10       13.84       15.59      1.57 o 
  -5   5  10      394.80      404.52      6.74 o 
  -4   5  10       27.78       28.91      1.80 o 
  -3   5  10       46.67       48.59      2.18 o 
  -2   5  10       73.41       69.60      2.90 o 
  -1   5  10        0.17        0.19      0.52 o 
   0   5  10       12.35       13.26      1.05 o 
   1   5  10        0.00       -0.22      0.54 o 
   2   5  10       24.61       22.50      1.36 o 
   3   5  10        5.72        5.62      1.82 o 
   4   5  10       21.89       15.83      1.09 o 
   5   5  10        3.77        2.77      0.78 o 
  -6   6  10        7.85        7.59      2.17 o 
  -5   6  10        7.97        7.40      1.74 o 
  -4   6  10      135.07      128.93      7.09 o 
  -3   6  10        0.15        0.89      0.81 o 
  -2   6  10       66.11       66.58      2.88 o 
  -1   6  10        0.56        1.00      0.83 o 
   0   6  10        0.05        0.86      0.80 o 
   1   6  10       24.74       28.75      2.94 o 
   2   6  10        5.32        4.41      1.07 o 
   3   6  10        3.69        4.16      1.03 o 
   4   6  10        1.36        4.37      1.70 o 
  -4   7  10        0.94        1.34      0.98 o 
  -3   7  10        7.65        9.33      2.21 o 
  -2   7  10        0.22        0.84      0.81 o 
  -1   7  10       18.14       17.83      1.69 o 
   0   7  10        5.67        4.65      1.15 o 
   1   7  10        2.54        2.07      0.97 o 
  -9   0  11        2.61        5.92      1.47 o 
  -7   0  11      192.44      185.60      5.38 o 
  -5   0  11        0.49       -0.33      0.67 o 
  -3   0  11       36.68       39.40      2.37 o 
  -1   0  11        5.39        6.17      0.98 o 
   1   0  11       10.11        8.67      2.55 o 
   3   0  11      251.42      252.21      4.85 o 
   5   0  11      278.79      285.60      7.59 o 
   7   0  11       44.26       58.44      3.81 o 
 -10   1  11        0.15       -0.43      1.27 o 
  -9   1  11      150.39      145.77      3.65 o 
  -8   1  11        3.14        2.97      0.82 o 
  -7   1  11      121.83      112.72      2.92 o 
  -6   1  11       87.79       79.41      2.34 o 
  -5   1  11       32.95       39.08      1.64 o 
  -4   1  11      231.89      228.46      3.95 o 
  -3   1  11       61.51       69.01      2.60 o 
  -2   1  11       29.53       28.33      1.70 o 
  -1   1  11       24.44       29.07      1.90 o 
   0   1  11        4.03        3.30      0.66 o 
   1   1  11      242.32      233.65      2.97 o 
   2   1  11      102.84      102.67      3.17 o 
   3   1  11      283.56      283.93      4.69 o 
   4   1  11       96.12       92.66      2.96 o 
   5   1  11       17.97       18.51      2.47 o 
   6   1  11       42.24       42.77      2.18 o 
   7   1  11        0.14       -0.65      0.67 o 
 -10   2  11        6.97        9.61      1.36 o 
  -9   2  11        2.25        3.41      0.93 o 
  -8   2  11       30.29       28.51      2.33 o 
  -7   2  11       65.62       65.57      1.87 o 
  -6   2  11       11.37       10.37      2.11 o 
  -5   2  11        4.60        4.13      0.79 o 
  -4   2  11       50.01       51.60      1.45 o 
  -3   2  11       27.92       25.23      1.05 o 
  -2   2  11      137.34      137.47      2.45 o 
  -1   2  11       58.76       54.47      1.59 o 
   0   2  11      376.67      378.64      4.70 o 
   1   2  11        0.05       -0.12      0.35 o 
   2   2  11       16.26       18.33      0.96 o 
   3   2  11        2.54        1.24      0.54 o 
   4   2  11      225.34      222.61      3.84 o 
   5   2  11        1.86        2.27      0.90 o 
   6   2  11       26.21       25.46      1.83 o 
   7   2  11       34.04       36.05      2.23 o 
  -9   3  11        0.24        0.29      0.71 o 
  -8   3  11        6.26        7.82      0.88 o 
  -7   3  11       30.46       29.68      1.37 o 
  -6   3  11       33.87       31.83      1.17 o 
  -5   3  11       34.81       34.01      1.16 o 
  -4   3  11      221.09      227.40      3.45 o 
  -3   3  11      211.00      206.27      3.06 o 
  -2   3  11      290.95      293.57      3.84 o 
  -1   3  11      242.05      232.09      3.44 o 
   0   3  11        7.50        5.18      0.84 o 
   1   3  11       89.23       84.02      2.61 o 
   2   3  11        0.03       -0.36      0.59 o 
   3   3  11       83.37       75.04      1.90 o 
   4   3  11        6.01        5.45      0.89 o 
   5   3  11        7.24        6.39      1.12 o 
   6   3  11       45.98       48.86      2.48 o 
  -8   4  11       13.91       14.62      1.10 o 
  -7   4  11       14.32       13.59      0.92 o 
  -6   4  11        4.25        5.12      0.67 o 
  -5   4  11        1.71        0.89      0.49 o 
  -4   4  11       16.03       16.05      1.03 o 
  -3   4  11        6.65        9.59      0.73 o 
  -2   4  11       74.62       71.92      1.83 o 
  -1   4  11       26.56       24.90      2.77 o 
   0   4  11       23.63       19.47      1.45 o 
   1   4  11      104.05       96.67      2.98 o 
   2   4  11        1.00        0.89      1.54 o 
   3   4  11       13.35       13.33      1.61 o 
   4   4  11       12.63       13.81      1.19 o 
   5   4  11       17.05       21.48      1.75 o 
   6   4  11       29.51       35.92      4.21 o 
  -7   5  11        8.24        7.29      1.31 o 
  -6   5  11        5.14        7.14      1.28 o 
  -5   5  11       40.59       38.53      2.15 o 
  -4   5  11       52.95       56.43      2.43 o 
  -3   5  11       19.48       19.10      1.94 o 
  -2   5  11       64.86       70.13      2.04 o 
  -1   5  11       64.39       60.66      2.34 o 
   0   5  11       17.04       18.64      1.25 o 
   1   5  11        0.34       -0.31      0.66 o 
   2   5  11       22.14       19.15      1.63 o 
   3   5  11       44.52       46.94      2.41 o 
   4   5  11       11.98       11.46      1.54 o 
   5   5  11       11.99       14.86      1.77 o 
  -6   6  11        9.53        9.24      1.49 o 
  -5   6  11       17.80       20.40      1.83 o 
  -4   6  11        8.03        5.23      1.20 o 
  -3   6  11        0.21       -0.72      0.77 o 
  -2   6  11       83.97       87.03      3.09 o 
  -1   6  11       63.31       57.98      2.57 o 
   0   6  11       35.98       33.65      2.06 o 
   1   6  11        7.12        5.58      1.15 o 
   2   6  11        3.39        4.84      1.60 o 
   3   6  11        0.21        3.08      1.59 o 
 -10   0  12        2.03       -0.07      1.00 o 
  -8   0  12       34.62       30.95      2.42 o 
  -6   0  12       47.51       42.68      2.55 o 
  -4   0  12       18.63       21.13      1.89 o 
  -2   0  12     1255.13     1258.56     19.00 o 
   0   0  12        0.13       -0.12      0.47 o 
   2   0  12      549.31      562.70      9.07 o 
   4   0  12       14.30       13.48      1.65 o 
   6   0  12        5.68        3.00      1.40 o 
 -10   1  12        0.77        2.65      0.90 o 
  -9   1  12        3.55        4.34      0.96 o 
  -8   1  12       85.38       72.91      2.50 o 
  -7   1  12       36.97       37.88      1.81 o 
  -6   1  12       40.80       32.79      1.61 o 
  -5   1  12      168.19      158.05      3.37 o 
  -4   1  12       71.00       68.46      2.84 o 
  -3   1  12       36.69       38.46      1.77 o 
  -2   1  12       26.81       29.51      1.18 o 
  -1   1  12       21.94       30.10      2.15 o 
   0   1  12      132.28      127.25      2.57 o 
   1   1  12       15.88       16.27      0.90 o 
   2   1  12        7.95        6.68      0.75 o 
   3   1  12       62.22       54.78      2.55 o 
   4   1  12        1.17        0.43      0.88 o 
   5   1  12       16.50       17.61      2.26 o 
   6   1  12        0.13        0.84      0.73 o 
   7   1  12        7.76        8.62      1.39 o 
  -9   2  12        5.84        6.41      1.18 o 
  -8   2  12       33.52       33.00      3.04 o 
  -7   2  12       14.23       14.75      1.05 o 
  -6   2  12        0.10        0.01      0.61 o 
  -5   2  12      182.52      170.04      4.11 o 
  -4   2  12      131.35      131.15      3.08 o 
  -3   2  12      292.53      286.77      4.84 o 
  -2   2  12       82.75       79.29      1.91 o 
  -1   2  12        9.68       11.33      0.89 o 
   0   2  12       20.77       19.41      1.60 o 
   1   2  12        1.50        0.88      0.58 o 
   2   2  12       31.46       29.38      1.19 o 
   3   2  12       51.41       43.33      1.50 o 
   4   2  12       21.76       17.09      1.25 o 
   5   2  12       35.95       36.12      3.53 o 
   6   2  12        0.00        0.03      1.16 o 
  -9   3  12        1.84        2.63      0.93 o 
  -8   3  12       49.04       43.28      1.67 o 
  -7   3  12        5.41        3.93      1.12 o 
  -6   3  12      456.93      439.63      5.32 o 
  -5   3  12       64.36       59.28      1.72 o 
  -4   3  12        7.13        6.65      0.73 o 
  -3   3  12        0.12        0.33      0.59 o 
  -2   3  12        4.43        3.78      0.87 o 
  -1   3  12        5.27        5.81      0.82 o 
   0   3  12       76.35       72.56      2.20 o 
   1   3  12        0.51        0.47      0.58 o 
   2   3  12        5.15        4.16      1.52 o 
   3   3  12       51.89       50.76      2.00 o 
   4   3  12       33.78       39.16      1.56 o 
   5   3  12        0.37        0.02      0.67 o 
   6   3  12        0.62        2.28      0.97 o 
  -8   4  12        5.61        6.88      0.90 o 
  -7   4  12       36.76       36.10      1.56 o 
  -6   4  12        1.88        3.30      0.65 o 
  -5   4  12       21.79       18.09      1.28 o 
  -4   4  12       90.62       86.90      1.86 o 
  -3   4  12        5.52        4.43      0.75 o 
  -2   4  12      321.55      326.36      4.29 o 
  -1   4  12        3.58        4.50      0.92 o 
   0   4  12       19.10       18.89      1.49 o 
   1   4  12        4.71        2.24      0.85 o 
   2   4  12      207.28      194.86      4.59 o 
   3   4  12        3.70        4.36      1.07 o 
   4   4  12       22.18       19.46      1.86 o 
   5   4  12       68.73       83.02      3.39 o 
  -7   5  12       27.18       25.06      1.95 o 
  -6   5  12        5.42        5.91      1.21 o 
  -5   5  12        5.63        5.71      1.99 o 
  -4   5  12        2.05       -0.13      0.75 o 
  -3   5  12        9.02        9.36      1.29 o 
  -2   5  12        8.27        7.07      0.92 o 
  -1   5  12       16.38       17.89      1.63 o 
   0   5  12        0.03       -0.08      0.76 o 
   1   5  12        0.35        0.44      0.79 o 
   2   5  12       12.96       12.60      1.50 o 
   3   5  12       24.73       21.51      1.86 o 
   4   5  12        2.29        0.81      1.00 o 
  -5   6  12       40.74       44.84      2.43 o 
  -4   6  12        2.77        2.23      1.02 o 
  -3   6  12        1.03        1.86      0.86 o 
  -2   6  12       18.42       16.89      1.66 o 
  -1   6  12       36.57       39.01      2.23 o 
   0   6  12        3.74        5.62      1.22 o 
   1   6  12        0.86       -0.15      0.83 o 
   2   6  12       34.34       34.09      3.51 o 
  -9   0  13       54.40       63.43      3.61 o 
  -7   0  13        8.51        6.46      1.50 o 
  -5   0  13      118.24      108.46      4.09 o 
  -3   0  13        5.90        6.45      1.40 o 
  -1   0  13       21.11       16.47      2.02 o 
   1   0  13       88.99       95.07      2.77 o 
   3   0  13      196.51      191.21      4.44 o 
   5   0  13       13.46       12.31      2.39 o 
  -9   1  13        0.01        0.15      0.77 o 
  -8   1  13       63.75       65.69      2.45 o 
  -7   1  13       10.16       14.68      1.32 o 
  -6   1  13        9.63        9.83      1.08 o 
  -5   1  13       56.34       51.81      2.08 o 
  -4   1  13      218.00      211.63      4.18 o 
  -3   1  13     1146.41     1134.33     18.87 o 
  -2   1  13      146.15      141.71      3.54 o 
  -1   1  13       26.42       31.16      1.32 o 
   0   1  13       27.75       24.32      1.58 o 
   1   1  13        1.13        0.38      0.53 o 
   2   1  13       42.10       37.06      1.37 o 
   3   1  13       34.29       39.95      1.48 o 
   4   1  13       30.73       29.81      1.41 o 
   5   1  13        0.01       -0.06      0.62 o 
   6   1  13        3.78        3.56      1.04 o 
  -9   2  13        2.32        1.86      1.14 o 
  -8   2  13       55.54       60.41      2.41 o 
  -7   2  13       17.71       15.73      1.11 o 
  -6   2  13       71.46       71.69      3.48 o 
  -5   2  13        2.40        2.24      0.82 o 
  -4   2  13       63.16       61.36      2.27 o 
  -3   2  13      125.62      124.85      3.17 o 
  -2   2  13       34.78       36.97      1.43 o 
  -1   2  13       77.20       78.37      2.10 o 
   0   2  13        1.17       -0.03      0.55 o 
   1   2  13       33.09       28.92      1.45 o 
   2   2  13      100.59      101.09      2.66 o 
   3   2  13       14.67       17.53      1.27 o 
   4   2  13       12.24       13.90      1.09 o 
   5   2  13       14.02       12.67      1.12 o 
   6   2  13       31.05       40.70      2.33 o 
  -8   3  13       15.70       12.65      1.10 o 
  -7   3  13        3.92        3.41      1.07 o 
  -6   3  13       35.65       37.04      1.55 o 
  -5   3  13      134.34      136.09      3.27 o 
  -4   3  13      322.64      322.89      8.24 o 
  -3   3  13       21.93       24.08      1.20 o 
  -2   3  13       25.42       27.61      1.99 o 
  -1   3  13        8.70        6.78      0.84 o 
   0   3  13       19.32       18.39      1.20 o 
   1   3  13       26.79       25.38      1.43 o 
   2   3  13       26.31       26.60      1.52 o 
   3   3  13       25.51       27.37      1.63 o 
   4   3  13       38.03       38.88      1.93 o 
   5   3  13       22.47       22.33      1.41 o 
  -7   4  13        2.35        2.43      0.72 o 
  -6   4  13       13.84       12.66      1.36 o 
  -5   4  13        7.61        7.78      0.77 o 
  -4   4  13       18.44       17.41      0.99 o 
  -3   4  13       47.26       49.16      1.69 o 
  -2   4  13        5.64        2.96      0.91 o 
  -1   4  13      158.22      159.59      3.87 o 
   0   4  13        9.09        8.52      1.22 o 
   1   4  13       12.87        9.54      1.33 o 
   2   4  13        0.84        1.33      0.84 o 
   3   4  13       18.66       20.45      1.83 o 
   4   4  13        1.51        1.85      1.09 o 
  -6   5  13        0.14        0.50      0.87 o 
  -5   5  13       18.38       21.37      1.77 o 
  -4   5  13       25.46       28.47      2.01 o 
  -3   5  13       30.55       33.35      3.62 o 
  -2   5  13        1.57        1.75      0.70 o 
  -1   5  13        1.30        1.92      0.74 o 
   0   5  13       28.85       31.47      1.98 o 
   1   5  13        0.05        0.01      0.79 o 
   2   5  13        0.00       -0.43      0.90 o 
   3   5  13        2.22        2.24      1.10 o 
  -3   6  13        5.27        6.28      1.50 o 
  -2   6  13        1.06        1.49      1.06 o 
  -1   6  13        0.53        0.57      0.96 o 
   0   6  13        1.42        0.96      1.61 o 
  -8   0  14       10.76       10.55      1.83 o 
  -6   0  14       48.61       46.46      2.88 o 
  -4   0  14       49.40       52.95      3.26 o 
  -2   0  14      190.69      185.56      6.05 o 
   0   0  14        4.48        4.60      1.63 o 
   2   0  14       48.67       43.22      2.14 o 
   4   0  14       49.11       46.91      2.49 o 
  -9   1  14        0.66        1.35      0.88 o 
  -8   1  14       42.92       34.03      1.90 o 
  -7   1  14       14.18       14.38      1.86 o 
  -6   1  14       27.21       23.91      1.58 o 
  -5   1  14        6.91        5.76      1.04 o 
  -4   1  14       27.80       23.85      1.56 o 
  -3   1  14       18.99       16.40      1.43 o 
  -2   1  14       32.59       33.18      1.91 o 
  -1   1  14        1.18        0.97      0.92 o 
   0   1  14      164.89      161.47      4.13 o 
   1   1  14        8.70        7.66      1.06 o 
   2   1  14       39.75       34.06      1.68 o 
   3   1  14       49.19       51.11      1.72 o 
   4   1  14       14.83       15.94      1.17 o 
   5   1  14        0.53        0.25      0.69 o 
  -8   2  14        0.15       -0.21      0.66 o 
  -7   2  14        5.48        5.52      1.03 o 
  -6   2  14       33.85       31.23      1.79 o 
  -5   2  14        1.81        3.61      1.40 o 
  -4   2  14        1.77        2.39      0.82 o 
  -3   2  14      130.35      145.17      3.61 o 
  -2   2  14       22.31       23.01      2.16 o 
  -1   2  14       65.65       69.15      2.03 o 
   0   2  14       93.06       96.45      2.48 o 
   1   2  14      142.91      132.78      3.46 o 
   2   2  14        0.39        0.23      0.65 o 
   3   2  14      127.80      124.35      3.19 o 
   4   2  14        0.14        1.01      0.96 o 
   5   2  14       51.67       57.68      2.85 o 
  -8   3  14       24.08       23.77      1.41 o 
  -7   3  14       11.77        9.14      1.05 o 
  -6   3  14        7.68        5.59      0.87 o 
  -5   3  14        9.37        9.04      1.11 o 
  -4   3  14        0.58        1.25      1.17 o 
  -3   3  14       40.20       38.16      1.95 o 
  -2   3  14      163.96      173.34      3.20 o 
  -1   3  14        0.87        1.00      0.66 o 
   0   3  14       20.47       18.59      1.39 o 
   1   3  14        0.83       -0.01      0.71 o 
   2   3  14       62.48       61.21      2.87 o 
   3   3  14        7.33        6.63      1.48 o 
   4   3  14        0.00        0.56      0.85 o 
  -7   4  14        6.84        6.40      0.94 o 
  -6   4  14       25.05       25.38      1.41 o 
  -5   4  14       28.78       33.56      1.91 o 
  -4   4  14        0.57        0.89      0.77 o 
  -3   4  14        6.69        5.74      1.76 o 
  -2   4  14       11.08       10.78      1.28 o 
  -1   4  14        2.76        4.46      1.08 o 
   0   4  14       19.56       16.56      1.58 o 
   1   4  14        0.01        1.01      0.89 o 
   2   4  14       36.90       40.58      2.32 o 
   3   4  14        0.03        0.61      1.65 o 
  -5   5  14       23.18       23.70      2.92 o 
  -4   5  14        0.32       -0.40      0.79 o 
  -3   5  14        0.32        0.03      0.61 o 
  -2   5  14       11.29       10.46      1.13 o 
  -1   5  14        7.85        7.23      1.24 o 
   0   5  14        9.74        9.22      1.34 o 
   1   5  14        2.24        4.70      1.72 o 
  -7   0  15      119.11      129.95      5.00 o 
  -5   0  15        1.03        1.28      1.19 o 
  -3   0  15      593.45      605.84     12.15 o 
  -1   0  15        0.29       -0.21      1.12 o 
   1   0  15       64.73       65.39      4.31 o 
   3   0  15       34.12       32.41      2.07 o 
  -8   1  15        3.16        3.49      0.99 o 
  -7   1  15        7.55        7.11      1.15 o 
  -6   1  15        0.39        0.15      0.70 o 
  -5   1  15      284.56      294.60      5.42 o 
  -4   1  15       28.93       26.88      1.76 o 
  -3   1  15      388.02      412.20      6.75 o 
  -2   1  15       57.58       62.76      2.60 o 
  -1   1  15       27.23       23.79      1.84 o 
   0   1  15        0.50        0.53      0.85 o 
   1   1  15        1.35        1.01      0.93 o 
   2   1  15        0.21       -0.86      0.65 o 
   3   1  15        3.98        4.04      0.96 o 
   4   1  15        0.42       -0.89      0.70 o 
  -7   2  15        8.41        8.84      1.21 o 
  -6   2  15        0.45        0.02      0.75 o 
  -5   2  15        0.27       -0.77      0.71 o 
  -4   2  15      262.81      260.49      5.00 o 
  -3   2  15       41.77       42.97      2.13 o 
  -2   2  15       42.18       42.52      2.19 o 
  -1   2  15       22.32       22.13      1.75 o 
   0   2  15        2.84        2.27      0.77 o 
   1   2  15        1.95        2.67      0.85 o 
   2   2  15        2.17        0.80      0.73 o 
   3   2  15       62.52       64.33      2.42 o 
   4   2  15       19.04       19.84      1.61 o 
  -7   3  15        3.77        2.62      0.81 o 
  -6   3  15        6.59        4.83      1.05 o 
  -5   3  15        1.41        0.96      0.80 o 
  -4   3  15       58.68       65.57      2.54 o 
  -3   3  15        0.02        0.22      0.78 o 
  -2   3  15       29.83       33.19      1.98 o 
  -1   3  15        3.02        3.38      0.84 o 
   0   3  15       26.84       34.86      1.67 o 
   1   3  15       23.73       20.91      1.46 o 
   2   3  15        0.03        0.60      0.77 o 
   3   3  15       15.77       14.87      1.42 o 
  -6   4  15        6.56        7.84      0.98 o 
  -5   4  15        1.57        0.29      0.65 o 
  -4   4  15        1.93        4.72      1.50 o 
  -3   4  15       56.83       56.73      3.46 o 
  -2   4  15        5.18        5.27      1.08 o 
  -1   4  15       14.49       14.73      1.50 o 
   0   4  15       23.63       26.59      1.92 o 
   1   4  15        0.06        0.27      0.86 o 
   2   4  15        1.92        0.09      0.93 o 
  -3   5  15       20.94       22.56      1.68 o 
  -2   5  15       11.11       15.00      1.31 o 
  -1   5  15        0.71        1.40      0.97 o 
  -6   0  16        0.55        0.00      1.11 o 
  -4   0  16      146.88      153.71      5.63 o 
  -2   0  16        0.32        0.31      1.30 o 
   0   0  16      115.05      114.90      5.46 o 
   2   0  16       76.03       73.56      4.85 o 
  -7   1  16        2.89        2.05      0.97 o 
  -6   1  16       12.73       15.15      1.46 o 
  -5   1  16       16.86       17.85      1.58 o 
  -4   1  16       29.98       31.17      1.90 o 
  -3   1  16       18.29       19.00      1.93 o 
  -2   1  16       13.46       16.92      3.64 o 
  -1   1  16        5.27        4.91      1.20 o 
   0   1  16       71.94       67.10      3.03 o 
   1   1  16       85.59       85.97      3.54 o 
   2   1  16       17.16       21.01      2.12 o 
   3   1  16        1.41        0.71      0.82 o 
  -7   2  16       28.90       27.43      2.28 o 
  -6   2  16       12.64       15.03      1.46 o 
  -5   2  16        8.19        9.44      1.28 o 
  -4   2  16       12.88       13.36      1.90 o 
  -3   2  16       53.04       54.40      2.49 o 
  -2   2  16        6.02        6.76      1.25 o 
  -1   2  16       14.97       14.19      1.58 o 
   0   2  16       16.91       13.09      1.62 o 
   1   2  16        0.21        0.87      1.05 o 
   2   2  16        5.50        4.62      1.55 o 
   3   2  16       14.98       15.49      1.49 o 
  -6   3  16        1.90        2.05      0.92 o 
  -5   3  16        7.95       10.26      1.64 o 
  -4   3  16        0.00        0.89      0.85 o 
  -3   3  16       41.45       47.22      2.37 o 
  -2   3  16       60.77       62.52      2.70 o 
  -1   3  16        6.55        7.48      1.35 o 
   0   3  16        0.95        1.60      1.02 o 
   1   3  16        4.97        4.93      1.25 o 
   2   3  16       22.95       27.55      1.76 o 
  -4   4  16        0.39        0.67      1.31 o 
  -3   4  16       18.09       18.76      2.39 o 
  -2   4  16        2.74        4.33      1.62 o 
  -1   4  16       24.84       29.21      2.00 o 
   0   4  16        9.13       13.49      1.62 o 
  -5   0  17      103.39      103.86      4.68 o 
  -3   0  17       26.25       21.41      2.55 o 
  -1   0  17       84.45       84.67      4.76 o 
   1   0  17        8.58        7.68      2.23 o 
  -6   1  17       44.55       44.49      2.88 o 
  -5   1  17        4.37        5.78      1.95 o 
  -4   1  17       59.32       53.89      2.50 o 
  -3   1  17        7.34        7.35      1.35 o 
  -2   1  17        2.87        4.27      1.21 o 
  -1   1  17        0.42       -0.30      0.94 o 
   0   1  17        2.33        3.49      2.20 o 
   1   1  17        7.53        8.05      3.60 o 
   2   1  17        2.59        4.29      1.44 o 
  -5   2  17        0.82        0.51      0.80 o 
  -4   2  17       25.25       26.17      1.88 o 
  -3   2  17        1.19        1.04      0.92 o 
  -2   2  17       73.84       74.68      3.03 o 
  -1   2  17       14.13       15.89      3.48 o 
   0   2  17        3.51        2.63      1.20 o 
   1   2  17        6.70        6.26      1.43 o 
  -4   3  17       54.14       54.80      2.58 o 
  -3   3  17        8.64        6.45      1.30 o 
  -2   3  17       64.89       80.16      3.09 o 
  -1   3  17        0.00       -0.84      0.95 o 
   0   3  17        0.76       -0.89      1.20 o 
  -4   0  18        8.12       10.75      2.02 o 
  -2   0  18       18.70       22.63      2.92 o 
   0   0  18        0.53       -1.54      1.40 o 
  -4   1  18       11.15       12.68      1.59 o 
  -3   1  18        2.13        3.87      1.72 o 
  -2   1  18        3.22        1.22      1.06 o 
  -1   1  18        7.21        9.12      1.54 o 
   0   1  18        2.22        0.84      1.15 o 
  -3   2  18        6.65        8.56      1.42 o 
  -2   2  18        3.72        2.38      1.15 o 
                                                 
